# Supplementary material for: Novel drug-regulated transcriptional networks in brain reveal pharmacological properties of psychotropic drugs
Source: BMC Genomics. 2013 Sep 8;14:606. doi: 10.1186/1471-2164-14-606 (PMC3844597; doi:10.1186/1471-2164-14-606)
Supplement: Additional file 1 — A table listing the results of the two-way ANOVA for drug treatment factor (followed by Bonferroni or FDR corrections for multiple tests). For drug-regulated transcripts genes2mind scores and gene network associations are provided. The second sheet contains lists of the genes from the three major gene expression networks α, β and γ. [file 1471-2164-14-606-S1.xlsx]

## Sheet: ANOVA results
Array_ID	Gene_symbol	ANOVA_drug	ANOVA_time	ANOVA_int	ANOVA_drug_FDR	ANOVA_drug_Bonf	g2m_score	Network
ILMN_1252481	Fosl2	5.8566e-54	4.63983e-98	3.17968e-09	2.12167e-49	2.12167e-49	28.855	Alpha
ILMN_2623983	Egr2	1.11299e-52	1.89159e-103	3.77497e-20	2.01601e-48	4.03201e-48	28.6087	Alpha
ILMN_2778279	Fosb	3.8923e-45	2.30807e-55	5.49428e-07	4.70021e-41	1.41006e-40	16.436	Alpha
ILMN_2634083	Cdkn1a	8.60509e-44	7.88079e-11	2.5538e-13	7.79341e-40	3.11736e-39	34.9376	Beta
ILMN_2486012	Homer1	1.08052e-42	5.15279e-97	1.77066e-05	7.82878e-39	3.91439e-38	13.5524	Alpha
ILMN_1213954	Sgk1	1.86095e-41	1.72291e-32	2.61941e-18	1.12361e-37	6.74165e-37	25.9452	Gamma
ILMN_1246285	Shisa2	2.03887e-40	2.60289e-31	6.50287e-06	1.05517e-36	7.38621e-36	8.97597	Alpha
ILMN_2588249	Plin4	4.77729e-39	4.02554e-43	3.70177e-12	2.16334e-35	1.73067e-34	24.5367	Beta
ILMN_1242622	Crem	2.26841e-35	4.33583e-36	0.0121609	9.13086e-32	8.21777e-31	9.90225	Alpha
ILMN_1215713	Egr4	7.41957e-34	9.41069e-75	1.62496e-08	2.68789e-30	2.68789e-29	19.6725	Alpha
ILMN_2636403	Csrnp1	8.7573e-34	0.0226229	4.21475e-07	2.8841e-30	3.17251e-29	21.088	Alpha
ILMN_2750515	Fos	1.87615e-33	4.55784e-66	2.77646e-06	5.66395e-30	6.79674e-29	27.2284	Alpha
ILMN_2764309	Dusp14	2.44803e-30	9.45761e-40	0.00236226	6.82191e-27	8.86848e-26	8.21801	Alpha
ILMN_1238547	Areg	9.44207e-30	1.64067e-19	1.54699e-10	2.44327e-26	3.42058e-25	8.91446	Alpha
ILMN_2597827	Arc	1.17091e-29	3.65095e-51	1.89786e-07	2.8279e-26	4.24185e-25	16.3551	Alpha
ILMN_2660781	Polr3e	1.35643e-29	5.16556e-11	1.61663e-09	3.07121e-26	4.91393e-25	15.5128	Gamma
ILMN_2745370	Sult1a1	3.22646e-27	3.76774e-14	0.010275	6.87559e-24	1.16885e-22	8.57903	Beta
ILMN_2846775	Cdkn1a	3.7869e-27	1.0796e-06	9.22796e-08	7.62155e-24	1.37188e-22	18.6584	Beta
ILMN_2622983	Dusp1	1.20048e-26	5.27913e-47	1.80645e-05	2.28893e-23	4.34897e-22	16.366	Alpha
ILMN_1220034	Junb	6.42653e-26	4.76269e-54	1.7253e-07	1.16407e-22	2.32814e-21	9.86523	Alpha
ILMN_2693835	Arrdc2	1.68237e-25	2.77087e-08	3.10767e-08	2.90225e-22	6.09473e-21	15.4313	Gamma
ILMN_1225764	Mfsd2a	2.27295e-25	5.01553e-14	0.000217419	3.74283e-22	8.23423e-21	7.30963	Beta
ILMN_2629112	Acer2	2.75765e-25	1.55984e-09	8.60182e-06	4.34354e-22	9.99015e-21	8.8617	Beta
ILMN_1237406	Itgad	4.17922e-25	1.81727e-22	1.74064e-06	6.30836e-22	1.51401e-20	10.2122	Beta
ILMN_1251414	Npas4	7.53896e-25	1.96685e-21	6.00177e-07	1.05044e-21	2.73114e-20	10.5011	Alpha
ILMN_1228026	Midn	7.26476e-25	1.21196e-50	0.00473565	1.05044e-21	2.63181e-20	7.38003	Alpha
ILMN_2947292	Map3k6	7.954e-25	5.5333e-10	1.14472e-06	1.06722e-21	2.88149e-20	10.8217	Beta
ILMN_2894211	8430408G22Rik	1.32682e-23	3.45729e-29	8.42855e-10	1.71667e-20	4.80667e-19	13.5592	Gamma
ILMN_1258159	Slc2a1	1.41444e-23	1.44781e-05	1.07498e-05	1.76693e-20	5.12409e-19	6.9828	Beta
ILMN_2510383	Tnfrsf25	2.26356e-23	5.32979e-25	1.9818e-08	2.7334e-20	8.20021e-19	7.54805	Alpha
ILMN_2714031	Errfi1	2.53138e-23	2.09999e-25	3.1869e-07	2.9582e-20	9.17041e-19	7.62435	Beta
ILMN_2777427	Nostrin	3.16543e-22	5.64037e-20	1.79213e-07	3.58356e-19	1.14674e-17	5.1847	Beta
ILMN_2606295	Gch1	3.65014e-22	5.03635e-23	0.0240442	4.00708e-19	1.32233e-17	5.37609	Beta
ILMN_2615232	Sik2	1.45111e-21	2.34374e-59	7.78344e-05	1.54616e-18	5.25694e-17	3.00471	Alpha
ILMN_2595732	Nfil3	1.98127e-21	4.67036e-59	0.00116327	2.05073e-18	7.17756e-17	3.65451	Beta
ILMN_1252725	Trove2	7.50697e-21	1.58121e-19	4.53507e-07	7.5543e-18	2.71955e-16	7.55499	Gamma
ILMN_2993109	Ddit4	2.35072e-20	8.79359e-22	2.48349e-08	2.30161e-17	8.51595e-16	11.3579	Gamma
ILMN_2846904	Mest	2.82055e-20	1.77955e-28	0.000189929	2.68894e-17	1.0218e-15	8.97783	Alpha
ILMN_2701664	Tsc22d3	4.58608e-20	0.000390824	0.00471143	4.26e-17	1.6614e-15	8.02935	Beta
ILMN_2759365	Angptl4	5.92208e-20	0.000661786	2.12193e-10	5.23267e-17	2.14539e-15	7.57054	Beta
ILMN_2970436	Dnajb5	5.80095e-20	2.47509e-34	0.253967	5.23267e-17	2.10151e-15	3.65356	Alpha
ILMN_1227494	Egr3	7.50818e-20	1.08592e-21	0.44849	6.47617e-17	2.71999e-15	5.76242	Alpha
ILMN_1213609	Txnip	3.14937e-19	7.72576e-08	1.79801e-05	2.65331e-16	1.14092e-14	16.4554	Gamma
ILMN_1250779	Mrpl15	3.69264e-19	1.44193e-18	6.44558e-08	3.0403e-16	1.33773e-14	6.63829	Gamma
ILMN_2744890	Gadd45g	4.85612e-19	6.88924e-16	0.000119357	3.9094e-16	1.75923e-14	7.87708	Alpha
ILMN_2718266	Fkbp5	6.43161e-19	1.7047e-24	5.13294e-07	5.06518e-16	2.32998e-14	5.51103	Beta
ILMN_2649671	Hif3a	8.46577e-19	2.04028e-39	2.23139e-12	6.52531e-16	3.0669e-14	9.46769	Beta
ILMN_1224336	Spsb1	1.47938e-18	3.23723e-10	3.64159e-07	1.11653e-15	5.35937e-14	5.48806	Beta
ILMN_2678530	Gpr3	5.36706e-18	3.5545e-19	0.00651346	3.96801e-15	1.94433e-13	2.86028	Alpha
ILMN_1238021	Ppp1r3g	6.31547e-18	2.86573e-08	9.19979e-06	4.57581e-15	2.28791e-13	7.2925	Gamma
ILMN_1215042	Pla2g3	8.45706e-18	4.33351e-14	0.00203249	6.00733e-15	3.06374e-13	5.53243	Beta
ILMN_2662926	Egr1	2.16955e-17	1.32403e-75	4.20693e-07	1.51147e-14	7.85964e-13	3.72347	Alpha
ILMN_1260528	Clvs1	2.22909e-17	2.9378e-40	0.000351333	1.52365e-14	8.07534e-13	2.25442	Alpha
ILMN_2698449	Hbegf	3.02254e-17	3.84136e-18	0.0551946	2.02773e-14	1.09498e-12	3.29424	Alpha
ILMN_2450767	Dusp4	4.33101e-17	8.57418e-35	0.534193	2.85272e-14	1.569e-12	5.27576	Alpha
ILMN_1245384	Pkp2	5.19349e-17	3.57814e-19	4.63436e-08	3.35973e-14	1.88145e-12	4.20663	Beta
ILMN_2729162	Sertad1	5.96336e-17	1.30476e-07	0.00583267	3.79008e-14	2.16035e-12	4.44823	Alpha
ILMN_2624153	Hes5	9.87268e-17	1.60105e-05	3.48274e-10	6.16651e-14	3.57658e-12	9.49238	Alpha
ILMN_1213875	ENSMUSG00000087566	1.16767e-16	3.92993e-30	0.00057074	7.16971e-14	4.23013e-12	2.8773	Gamma
ILMN_1247094	Nrp1	2.959e-16	0.197897	0.00280048	1.7866e-13	1.07196e-11	3.84935	Alpha
ILMN_1259322	Pdk4	5.14311e-16	1.84864e-22	9.47377e-05	3.05442e-13	1.8632e-11	4.21447	Beta
ILMN_2717667	Pim3	5.52732e-16	4.26769e-06	0.000236961	3.22965e-13	2.00238e-11	3.58038	Beta
ILMN_1239055	Xdh	6.79136e-16	2.92106e-23	1.79274e-08	3.90525e-13	2.46031e-11	5.98088	Beta
ILMN_2761594	Cirbp	1.09159e-15	7.19501e-23	0.0125895	6.17889e-13	3.95449e-11	6.33344	Gamma
ILMN_2424299	Tnfrsf12a	1.20512e-15	5.08527e-14	0.0135269	6.7166e-13	4.36579e-11	5.42614	Beta
ILMN_2602899	Crem	1.25609e-15	7.56406e-09	0.263047	6.89463e-13	4.55045e-11	5.02343	Alpha
ILMN_2689731	Dusp4	1.79506e-15	2.52951e-26	0.144857	9.70591e-13	6.50296e-11	2.61413	Alpha
ILMN_1251041	Btrc	3.26695e-15	8.80394e-20	0.0225832	1.74047e-12	1.18352e-10	4.19933	Gamma
ILMN_2644920	Plekhf1	7.48697e-15	1.65038e-21	6.46673e-06	3.93087e-12	2.7123e-10	2.82049	Gamma
ILMN_1250599	Pglyrp1	8.86839e-15	4.67547e-13	0.147189	4.58965e-12	3.21275e-10	1.74079	Gamma
ILMN_1231355	Stab1	1.12985e-14	2.34155e-12	0.564875	5.76493e-12	4.0931e-10	3.60517	Gamma
ILMN_2640346	P2ry13	1.22405e-14	0.000132168	2.16327e-06	6.15883e-12	4.43435e-10	3.42116	Alpha
ILMN_2479585	Zfp189	1.97358e-14	2.6887e-14	0.000154635	9.53292e-12	7.14969e-10	4.48405	Beta
ILMN_1254031	Klf9	1.96098e-14	0.0115993	0.0251563	9.53292e-12	7.10404e-10	2.45391	Beta
ILMN_2664909	Mesdc1	1.94121e-14	1.33055e-38	0.794522	9.53292e-12	7.03242e-10	2.34911	Alpha
ILMN_1216892	Lrrtm1	2.16366e-14	1.00862e-29	0.00461445	1.03135e-11	7.83829e-10	2.94673	Gamma
ILMN_2813487	Per1	2.57885e-14	3.16319e-28	1.74839e-06	1.2133e-11	9.34241e-10	5.36045	Alpha
ILMN_2667346	Srxn1	3.33353e-14	0.00491437	0.6481	1.54825e-11	1.20764e-09	2.54754	Alpha
ILMN_1234929	Arid5b	4.13375e-14	6.39553e-31	0.00178531	1.89561e-11	1.49753e-09	3.27203	Beta
ILMN_1251713	Car12	4.31167e-14	3.11248e-15	0.0102674	1.95249e-11	1.56199e-09	2.11835	Alpha
ILMN_2637484	Nanos2	4.71646e-14	4.37824e-28	0.000103005	2.10942e-11	1.70863e-09	3.32691	Gamma
ILMN_1260219	Adipor2	5.74178e-14	2.07299e-06	1.12353e-05	2.53668e-11	2.08007e-09	2.33124	Beta
ILMN_2596396	Grasp	6.78189e-14	5.85911e-09	0.183834	2.96009e-11	2.45688e-09	1.8969	Alpha
ILMN_2428113	Baiap2	7.45891e-14	8.96677e-15	0.00113976	3.21683e-11	2.70214e-09	4.65783	Alpha
ILMN_2739675	Dnd1	7.888e-14	3.31477e-16	0.000209035	3.36187e-11	2.85759e-09	1.82679	Alpha
ILMN_2726005	Plekhg4	8.05555e-14	2.21713e-27	0.00112409	3.39335e-11	2.91828e-09	2.45571	Alpha
ILMN_2531737	Dusp5	8.50376e-14	8.88596e-16	0.00131272	3.54098e-11	3.08066e-09	5.97059	Alpha
ILMN_1250356	Gjb6	8.77655e-14	0.0404489	0.0840483	3.61304e-11	3.17948e-09	1.9799	Beta
ILMN_2677859	Insl6	9.19395e-14	0.000562577	0.000789026	3.74235e-11	3.33069e-09	4.85706	Beta
ILMN_2667091	Ppp1r3c	9.90282e-14	6.93002e-24	0.704296	3.9861e-11	3.58749e-09	2.39074	Beta
ILMN_2718453	Arid5a	1.28444e-13	5.01653e-12	0.407617	5.11333e-11	4.65313e-09	1.82572	Alpha
ILMN_2777175	Stk40	1.33809e-13	2.1867e-09	0.483192	5.26903e-11	4.8475e-09	4.81956	Alpha
ILMN_2987862	Per2	1.58937e-13	2.84606e-25	5.42783e-08	6.19121e-11	5.75782e-09	2.89873	Alpha
ILMN_1254167	Ppapdc2	1.79119e-13	1.29489e-14	0.118285	6.90313e-11	6.48894e-09	2.355	Alpha
ILMN_2577598	Gm9895	1.82076e-13	2.64894e-06	9.94387e-07	6.94322e-11	6.59606e-09	2.48324	Gamma
ILMN_2775937	Plat	3.81348e-13	2.46493e-26	9.08898e-05	1.43907e-10	1.38151e-08	4.53681	Beta
ILMN_1250067	Fam120b	5.97886e-13	3.94289e-15	0.0127161	2.23295e-10	2.16596e-08	3.91224	Gamma
ILMN_1214255	Cd200	7.96112e-13	1.42085e-26	0.158486	2.94293e-10	2.88407e-08	4.69836	Gamma
ILMN_1236354	BC031353	1.13528e-12	0.0266365	0.00772844	4.15431e-10	4.11276e-08	3.9822	Gamma
ILMN_1234466	Dusp12	1.21631e-12	5.13114e-10	5.15282e-07	4.40632e-10	4.40632e-08	3.98783	Gamma
ILMN_1255447	2410131K14Rik	1.30644e-12	0.0221784	0.00111226	4.652e-10	4.73286e-08	3.40941	Gamma
ILMN_1230353	Bcl6	1.30981e-12	5.87343e-24	0.0123449	4.652e-10	4.74504e-08	2.48012	Beta
ILMN_1240323	Dnajb1	1.46734e-12	2.52541e-42	5.42415e-05	5.16089e-10	5.31572e-08	1.65357	Alpha
ILMN_2645321	Sox18	1.75121e-12	4.10852e-12	7.97225e-13	6.10012e-10	6.34413e-08	4.72474	Alpha
ILMN_1230157	Rnd3	2.21759e-12	9.34683e-21	0.0192902	7.65109e-10	8.03365e-08	4.88898	Alpha
ILMN_2755936	Rasl11a	2.36689e-12	6.68012e-16	0.00030825	8.0892e-10	8.57455e-08	3.09396	Gamma
ILMN_2964986	Crem	2.51421e-12	1.00954e-07	0.213076	8.51235e-10	9.10822e-08	3.68971	Alpha
ILMN_2627140	9830001H06Rik	3.45803e-12	3.06204e-09	6.9596e-06	1.15995e-09	1.25274e-07	2.35997	Gamma
ILMN_1237773	Rhou	4.8308e-12	6.62917e-08	1.30918e-08	1.60555e-09	1.75005e-07	3.64108	Beta
ILMN_2856865	Camk1g	5.13497e-12	1.69193e-05	0.030824	1.69113e-09	1.86024e-07	4.10468	Beta
ILMN_2687745	Pnpla2	6.35962e-12	2.74722e-08	0.0196618	2.07558e-09	2.3039e-07	6.50992	Beta
ILMN_2635348	Iqcb1	7.38234e-12	2.37599e-07	0.000189073	2.38786e-09	2.6744e-07	3.33609	Alpha
ILMN_2693850	Rad52	9.11004e-12	4.32724e-10	0.0938879	2.92061e-09	3.30029e-07	1.81453	Gamma
ILMN_3150811	Tsc22d3	1.0954e-11	0.00255287	0.0435561	3.48069e-09	3.96829e-07	8.61504	Beta
ILMN_1249997	Per1	1.10492e-11	6.61584e-21	0.00363609	3.48069e-09	4.0028e-07	3.54042	Gamma
ILMN_3162152	Grm4	1.21239e-11	2.20886e-15	0.475413	3.78631e-09	4.39211e-07	1.57685	Alpha
ILMN_1249378	Bhlhe40	1.43703e-11	6.98025e-10	0.0572768	4.44952e-09	5.20593e-07	3.58935	Alpha
ILMN_1216597	Slc25a25	1.9329e-11	1.94957e-24	0.302062	5.93417e-09	7.00232e-07	2.0612	Alpha
ILMN_1234796	Hsd17b12	2.43999e-11	5.00258e-06	6.08795e-05	7.42803e-09	8.83936e-07	1.19456	Alpha
ILMN_2595814	Jhdm1d	2.59745e-11	1.65032e-13	0.169447	7.8415e-09	9.40979e-07	1.99816	Alpha
ILMN_1254220	Fam123a	3.23546e-11	5.18692e-38	0.0121135	9.68687e-09	1.17211e-06	2.25896	Alpha
ILMN_1255422	Ccrn4l	3.52991e-11	1.12577e-11	0.68898	1.04818e-08	1.27878e-06	1.51979	Alpha
ILMN_1237378	Scg2	3.84893e-11	0.00263892	0.129065	1.13362e-08	1.39435e-06	2.72583	Alpha
ILMN_2487814	Cul3	4.35576e-11	0.00123715	0.0064208	1.27255e-08	1.57796e-06	5.21887	Gamma
ILMN_2648967	Arrdc4	5.79304e-11	1.63773e-26	0.00521283	1.67892e-08	2.09865e-06	2.4444	Gamma
ILMN_2659351	Odf2	5.86794e-11	2.95574e-16	0.0248841	1.68713e-08	2.12578e-06	1.90016	Gamma
ILMN_2736976	1700093K21Rik	6.42569e-11	4.24349e-34	0.0590069	1.83294e-08	2.32783e-06	1.51296	Gamma
ILMN_1227824	Josd1	7.84341e-11	6.69262e-06	0.482347	2.21987e-08	2.84143e-06	1.19869	Alpha
ILMN_1220865	Spink8	8.19384e-11	1.2058e-10	0.00345074	2.30107e-08	2.96838e-06	5.14911	Beta
ILMN_1242872	9230110K08Rik	9.85144e-11	5.34683e-13	0.0468125	2.74529e-08	3.56888e-06	1.17663	Gamma
ILMN_2619408	Atf3	1.10039e-10	5.11224e-09	0.0155914	3.04304e-08	3.98638e-06	1.97598	Alpha
ILMN_1234565	P4ha1	1.16419e-10	2.46929e-32	0.11892	3.19508e-08	4.21751e-06	1.30747	Alpha
ILMN_2756435	Cebpb	1.36547e-10	0.220887	0.719413	3.66422e-08	4.9467e-06	5.92594	Alpha
ILMN_1234453	ENSMUSG00000081535	1.34731e-10	1.40009e-19	0.381602	3.66422e-08	4.88092e-06	3.27477	Gamma
ILMN_2728134	Ism1	1.36324e-10	3.49886e-27	0.0208151	3.66422e-08	4.93862e-06	1.81456	Beta
ILMN_1227763	Tmprss6	1.91682e-10	1.91937e-06	0.00286412	5.10592e-08	6.94405e-06	2.43344	Beta
ILMN_1242334	ENSMUSG00000089889	2.26639e-10	5.07755e-39	0.000180953	5.99303e-08	8.21045e-06	2.83076	Gamma
ILMN_2619528	Klhl6	2.31911e-10	2.38047e-10	0.0189164	6.08801e-08	8.40145e-06	1.54369	Alpha
ILMN_2999439	Klf4	2.59322e-10	4.09151e-17	0.0606123	6.7586e-08	9.39445e-06	4.22011	Alpha
ILMN_2717117	Ncrna00085	2.67758e-10	9.46037e-05	0.174695	6.92863e-08	9.70008e-06	2.60888	Gamma
ILMN_2737713	Edn1	3.15643e-10	7.22843e-11	0.00234063	8.10978e-08	1.14348e-05	2.98592	Gamma
ILMN_1239386	Galntl2	3.36379e-10	8.45871e-12	3.02232e-07	8.58168e-08	1.2186e-05	2.48552	Beta
ILMN_2771176	Ccl7	3.41982e-10	1.20335e-11	0.0076154	8.66363e-08	1.2389e-05	1.32598	Alpha
ILMN_1239770	Peli1	3.65261e-10	4.94104e-21	0.00625523	9.18911e-08	1.32323e-05	2.10723	Alpha
ILMN_1222607	2610002M06Rik	4.19896e-10	4.61238e-21	0.124156	1.04907e-07	1.52116e-05	1.7968	Alpha
ILMN_1240671	Arrdc2	4.24949e-10	0.00691947	0.00170782	1.05443e-07	1.53946e-05	3.91465	Gamma
ILMN_2440612	Zdbf2	4.30908e-10	1.95033e-17	0.794595	1.06194e-07	1.56105e-05	2.3527	Alpha
ILMN_2988299	Srf	4.53619e-10	1.05717e-32	0.0137021	1.11035e-07	1.64332e-05	1.34087	Alpha
ILMN_2609394	ENSMUSG00000086968	4.95895e-10	2.47989e-14	0.0910061	1.18972e-07	1.79648e-05	2.71321	Gamma
ILMN_2482591	Rps13	4.92776e-10	0.137155	0.00871712	1.18972e-07	1.78518e-05	1.85959	Alpha
ILMN_1218877	Fam20a	4.95206e-10	0.000445711	0.641446	1.18972e-07	1.79398e-05	1.7161	Beta
ILMN_2512740	Tm6sf2	6.19373e-10	1.39187e-13	0.000657291	1.47619e-07	2.2438e-05	1.01316	Alpha
ILMN_2506012	Trp53inp1	6.99003e-10	0.000795504	4.59873e-08	1.65508e-07	2.53228e-05	3.35235	Beta
ILMN_1245003	Odf2	7.04477e-10	4.10131e-15	0.53254	1.65721e-07	2.55211e-05	1.41347	Gamma
ILMN_2677772	Srxn1	7.15815e-10	0.000425837	0.0743833	1.67302e-07	2.59318e-05	1.07757	Alpha
ILMN_2614559	4930538K18Rik	7.38715e-10	4.02621e-22	0.583292	1.71548e-07	2.67614e-05	1.31909	Gamma
ILMN_1226195	Bag3	7.5145e-10	9.88401e-21	0.0669946	1.73394e-07	2.72228e-05	1.59239	Beta
ILMN_1258357	Dok3	8.50052e-10	3.66625e-25	0.00173629	1.94904e-07	3.07948e-05	2.30749	Alpha
ILMN_2729958	Hist1h3d	9.49982e-10	1.06169e-13	0.00116108	2.16447e-07	3.4415e-05	0.981717	Alpha
ILMN_3034877	Kif1b	9.68525e-10	3.55265e-13	0.0680462	2.18074e-07	3.50867e-05	3.43503	Alpha
ILMN_1254574	Per1	9.69163e-10	5.76815e-15	0.00597448	2.18074e-07	3.51099e-05	2.32358	Gamma
ILMN_2695819	Ddit4l	1.0011e-09	1.60174e-20	0.000214816	2.2387e-07	3.6267e-05	4.19828	Alpha
ILMN_2563765	Mtor	1.098e-09	1.15017e-13	0.0257629	2.44033e-07	3.97774e-05	3.04711	Gamma
ILMN_1239463	Sik1	1.22158e-09	8.64401e-16	0.0422533	2.69842e-07	4.42541e-05	2.47656	Alpha
ILMN_1235571	Cyr61	1.43555e-09	1.96263e-05	0.188301	3.15186e-07	5.20057e-05	2.84258	Alpha
ILMN_2666279	Arrdc3	1.45961e-09	1.16879e-10	0.442336	3.18538e-07	5.28773e-05	4.10389	Beta
ILMN_2775064	Epb4.1l4b	1.50616e-09	0.21004	0.00274277	3.26728e-07	5.45636e-05	1.42989	Gamma
ILMN_2711705	Dusp11	1.55575e-09	7.85345e-32	0.169692	3.35476e-07	5.636e-05	1.84496	Alpha
ILMN_1234487	Angpt2	1.58832e-09	0.646597	0.000804663	3.40473e-07	5.75399e-05	1.9447	Beta
ILMN_3104462	Coq10b	1.63818e-09	5.70092e-14	0.0227109	3.49097e-07	5.93464e-05	3.12378	Alpha
ILMN_2604029	Klf2	1.73749e-09	3.32794e-36	0.000548167	3.68093e-07	6.29439e-05	6.00712	Alpha
ILMN_2638404	Dclre1b	1.85323e-09	0.00292278	7.91914e-06	3.9033e-07	6.71368e-05	4.23657	Beta
ILMN_1236716	1200016B10Rik	1.99637e-09	0.00109048	4.85257e-08	4.18049e-07	7.23226e-05	2.86879	Alpha
ILMN_1245354	Tlr7	2.28921e-09	0.0957363	0.0606584	4.76617e-07	8.29313e-05	2.01751	Beta
ILMN_1223678	Nedd9	2.39133e-09	0.000383419	0.00201447	4.95033e-07	8.66308e-05	3.04946	Alpha
ILMN_2561749	Jakmip1	2.59399e-09	0.00536068	0.184236	5.33934e-07	9.39724e-05	2.99673	Gamma
ILMN_2512770	3110082D06Rik	2.76449e-09	0.172356	0.00853624	5.65815e-07	0.000100149	2.02618	Alpha
ILMN_2647197	Rasd1	3.60071e-09	3.55099e-11	4.47551e-05	7.32825e-07	0.000130443	2.95334	Beta
ILMN_2694917	Sap30	4.22996e-09	1.35634e-10	0.000140056	8.56083e-07	0.000153239	2.14145	Beta
ILMN_1248488	Zfp26	4.41925e-09	4.60171e-11	0.401661	8.89423e-07	0.000160096	0.952484	Gamma
ILMN_2702303	Ch25h	4.70602e-09	0.0291278	0.0278167	9.41907e-07	0.000170485	2.82622	Alpha
ILMN_1257724	Adamts9	5.17548e-09	3.66253e-08	0.000534724	1.03018e-06	0.000187492	3.66626	Gamma
ILMN_2653567	Rhoj	5.43777e-09	7.88587e-17	1.50413e-05	1.07062e-06	0.000196994	2.49654	Beta
ILMN_1216823	Ubr5	5.41726e-09	1.45734e-14	0.76744	1.07062e-06	0.000196251	1.69633	Alpha
ILMN_2759563	Gatsl3	5.49398e-09	0.0557936	0.375667	1.07584e-06	0.00019903	2.42	Beta
ILMN_1218890	Bhlhe40	5.54762e-09	1.47572e-07	0.0197054	1.0805e-06	0.000200974	3.53797	Alpha
ILMN_1217065	Fam83d	5.61385e-09	0.108462	0.00101409	1.08756e-06	0.000203373	1.06699	Beta
ILMN_3131063	Ccnd3	5.88054e-09	0.0459558	0.189682	1.13316e-06	0.000213034	1.46947	Gamma
ILMN_2443164	Tpm3	6.26135e-09	0.699088	0.777702	1.20016e-06	0.00022683	1.15195	Gamma
ILMN_2676172	Zxdc	6.60684e-09	0.000780394	0.00191208	1.25972e-06	0.000239346	1.89045	Alpha
ILMN_1227414	Cttnbp2	7.01583e-09	0.000215	0.403355	1.33069e-06	0.000254163	5.90651	Alpha
ILMN_2783873	Pdyn	7.10337e-09	0.0278906	0.0306723	1.34028e-06	0.000257334	1.37685	Alpha
ILMN_2688492	Btaf1	8.21194e-09	1.15886e-19	0.424177	1.54142e-06	0.000297494	1.42765	Alpha
ILMN_1229763	Dmkn	8.93114e-09	1.43197e-07	0.087706	1.66777e-06	0.000323548	1.97014	Alpha
ILMN_2613191	Arrdc2	9.22298e-09	0.000374708	0.00314833	1.71344e-06	0.000334121	1.66332	Beta
ILMN_2434274	Dclk1	9.43808e-09	0.194181	0.0047632	1.74446e-06	0.000341913	1.98009	Alpha
ILMN_2650266	Amigo3	9.53665e-09	4.06691e-17	0.0282185	1.75373e-06	0.000345484	1.62561	Alpha
ILMN_1222084	Rem2	9.98903e-09	0.0536092	0.373865	1.82764e-06	0.000361873	1.96232	Alpha
ILMN_2543809	9030624J02Rik	1.0664e-08	5.94096e-07	0.891802	1.94134e-06	0.000386326	1.26908	Gamma
ILMN_2430813	Pdlim7	1.11557e-08	7.08156e-23	0.00797182	2.02069e-06	0.000404138	1.69555	Alpha
ILMN_2757838	Ippk	1.22038e-08	1.33511e-16	0.00522234	2.19953e-06	0.000442106	1.07165	Alpha
ILMN_1250435	1700029G01Rik	1.25814e-08	5.13291e-05	0.494137	2.25637e-06	0.000455787	4.22657	Beta
ILMN_2439044	Nde1	1.28042e-08	6.92638e-06	0.055506	2.27381e-06	0.000463858	1.77621	Beta
ILMN_2673064	Ing2	1.28028e-08	7.27376e-07	0.00207532	2.27381e-06	0.000463805	1.75548	Alpha
ILMN_2646254	1700102P08Rik	1.29616e-08	3.84632e-10	0.00563517	2.29053e-06	0.000469558	1.36262	Alpha
ILMN_2680038	Nuak2	1.54305e-08	0.0119257	0.00899702	2.7136e-06	0.000559002	2.04051	Alpha
ILMN_2768209	BC029214	1.59361e-08	9.24909e-09	0.030241	2.78898e-06	0.000577318	1.44977	Gamma
ILMN_1227020	Cnp	1.65007e-08	6.70416e-17	0.0494242	2.87389e-06	0.00059777	2.32328	Gamma
ILMN_1224811	Ankib1	1.70835e-08	7.91476e-08	0.22011	2.96116e-06	0.000618883	0.943055	Gamma
ILMN_2733887	Mknk2	1.97619e-08	0.00241145	0.130267	3.40912e-06	0.000715916	1.58024	Alpha
ILMN_2719755	Cartpt	2.05465e-08	0.773045	0.0203273	3.52766e-06	0.000744337	1.94732	Alpha
ILMN_1225192	Nfkbid	2.10177e-08	2.74889e-13	0.00670204	3.59155e-06	0.000761408	1.70173	Alpha
ILMN_2649773	Slc38a5	2.11325e-08	0.247425	0.00764089	3.59421e-06	0.000765567	4.18441	Alpha
ILMN_1236409	Ppp4r1l-ps	2.20789e-08	5.13245e-18	0.00890671	3.73762e-06	0.000799851	1.1758	Gamma
ILMN_1228091	Bcor	2.30246e-08	2.26347e-09	0.262647	3.87959e-06	0.000834112	1.45808	Alpha
ILMN_1228696	Ada	2.5521e-08	0.014273	5.38999e-06	4.28032e-06	0.00092455	1.67751	Beta
ILMN_2591777	Tmem49	2.63736e-08	0.0108962	0.581733	4.40294e-06	0.000955438	0.781411	Alpha
ILMN_2699294	Alkbh3	2.65102e-08	4.74793e-16	0.111286	4.40543e-06	0.000960384	1.9389	Gamma
ILMN_1247702	Lmo4	2.69902e-08	3.01505e-09	0.0395951	4.46472e-06	0.000977773	2.5856	Alpha
ILMN_2723920	Itpk1	2.93224e-08	1.9942e-10	0.00117858	4.82847e-06	0.00106226	2.32056	Beta
ILMN_1249162	Akap14	3.06556e-08	2.86674e-22	0.0307603	5.02517e-06	0.00111056	1.01631	Gamma
ILMN_2638914	Prrt4	3.20246e-08	5.57692e-38	0.0110691	5.22593e-06	0.00116016	1.31476	Gamma
ILMN_2692244	Pex11b	3.22576e-08	2.39215e-32	0.0158088	5.24035e-06	0.0011686	1.00235	Alpha
ILMN_2510187	Mett11d1	3.24578e-08	1.00185e-09	0.0192778	5.24933e-06	0.00117585	2.27886	Alpha
ILMN_2646411	Gramd1b	3.33506e-08	7.5051e-23	0.0108869	5.36974e-06	0.00120819	0.763417	Alpha
ILMN_1259689	Dclk1	3.45525e-08	1.29954e-13	0.000372201	5.53864e-06	0.00125173	3.53157	Gamma
ILMN_2657243	Kcnf1	3.96527e-08	4.41271e-05	0.342234	6.32819e-06	0.0014365	1.33841	Alpha
ILMN_1233537	Gucy1a3	4.01182e-08	7.14853e-13	0.642393	6.3744e-06	0.00145336	3.11948	Alpha
ILMN_2665948	Pkp2	4.78891e-08	2.74184e-16	0.00316478	7.57588e-06	0.00173488	2.42857	Beta
ILMN_1225861	1190005F20Rik	5.04756e-08	0.144826	0.0881619	7.95034e-06	0.00182858	2.18693	Alpha
ILMN_2625377	Rgs1	5.22133e-08	0.0119143	0.135495	8.18845e-06	0.00189153	1.59191	Alpha
ILMN_2551723	Ndufaf4	5.31312e-08	0.0148289	0.235801	8.29649e-06	0.00192479	1.74368	Alpha
ILMN_2718217	Tubb6	5.41471e-08	0.935204	0.211101	8.41882e-06	0.00196159	1.55468	Beta
ILMN_2428301	Clk1	5.4893e-08	0.329817	0.0131339	8.49833e-06	0.00198861	5.7581	Alpha
ILMN_1238747	H13	6.00623e-08	1.60935e-08	0.48966	9.25905e-06	0.00217588	1.93801	Alpha
ILMN_2645772	Mrpl51	6.20765e-08	1.76993e-11	0.0157495	9.52901e-06	0.00224885	1.87715	Alpha
ILMN_2622354	Arl4d	6.36517e-08	4.55828e-14	0.19776	9.72958e-06	0.00230591	3.61308	Beta
ILMN_3162452	Pdp1	7.43873e-08	1.08402e-29	0.118219	1.13077e-05	0.00269483	1.91348	Alpha
ILMN_1218592	Tes	7.46e-08	3.42553e-05	0.000571043	1.13077e-05	0.00270254	1.39221	Beta
ILMN_2686187	Mettl6	7.9187e-08	0.000427566	0.0514609	1.1953e-05	0.00286871	1.28059	Alpha
ILMN_1249014	Tbx6	8.25256e-08	0.00679729	0.0127677	1.24052e-05	0.00298966	1.01259	Alpha
ILMN_1215502	P4ha1	8.41096e-08	1.01715e-24	0.00275515	1.25911e-05	0.00304704	1.25409	Alpha
ILMN_1247694	Chordc1	8.81321e-08	8.60177e-34	0.0154416	1.31389e-05	0.00319276	2.09599	Alpha
ILMN_1228320	Cfp	8.93048e-08	1.17755e-09	4.94524e-06	1.32592e-05	0.00323525	2.12942	Alpha
ILMN_2680628	3110049J23Rik	9.99573e-08	8.49535e-16	0.0899045	1.47802e-05	0.00362115	1.00041	Gamma
ILMN_2620406	Nptx2	1.02235e-07	5.61842e-09	0.892919	1.50556e-05	0.00370368	1.8916	Alpha
ILMN_1222736	Lrrk2	1.04489e-07	3.35409e-18	0.41928	1.53252e-05	0.00378533	0.759422	Gamma
ILMN_2665597	Alkbh3	1.0849e-07	5.02539e-10	0.0967264	1.58478e-05	0.00393026	1.10469	Gamma
ILMN_2601453	Fam78a	1.10434e-07	0.000191458	9.0285e-06	1.6067e-05	0.00400069	4.30732	Beta
ILMN_1241328	Kcnd1	1.34846e-07	1.59248e-24	0.0010334	1.95403e-05	0.00488507	1.64514	Gamma
ILMN_2483304	Lyve1	1.4063e-07	0.0839133	0.0259534	2.02973e-05	0.00509461	0.78886	Beta
ILMN_1218605	Nfkbia	1.49901e-07	0.000481615	0.563321	2.15495e-05	0.00543046	5.81569	Beta
ILMN_2642417	Mest	1.52991e-07	2.56274e-13	0.00724715	2.19068e-05	0.00554242	3.72248	Alpha
ILMN_2570160	Cspg5	1.70105e-07	1.09101e-06	0.137093	2.42615e-05	0.00616241	2.41021	Alpha
ILMN_3023230	Kdm6b	1.7142e-07	9.97345e-07	0.489721	2.43531e-05	0.00621003	3.97131	Alpha
ILMN_2592266	Pqlc1	1.7302e-07	5.44722e-09	0.0959385	2.44844e-05	0.00626801	0.760736	Alpha
ILMN_3162551	Tmem198	1.78329e-07	3.17993e-12	0.965595	2.51374e-05	0.00646031	1.33891	Alpha
ILMN_2423282	ENSMUSG00000087313	1.83505e-07	9.03664e-06	0.110611	2.57668e-05	0.00664785	1.6987	Alpha
ILMN_2687547	Sdpr	1.85808e-07	8.40309e-06	0.000121623	2.59894e-05	0.00673125	1.35295	Beta
ILMN_2512216	Tubgcp2	1.9474e-07	6.71563e-12	0.0229486	2.71341e-05	0.00705486	1.05516	Gamma
ILMN_2522765	Ints12	2.02703e-07	1.22042e-07	0.364723	2.81353e-05	0.00734332	1.25823	Alpha
ILMN_2593774	1190002H23Rik	2.22484e-07	0.000466286	0.00590621	3.0688e-05	0.00805993	1.69625	Beta
ILMN_1256219	Sat1	2.22788e-07	5.79794e-16	0.401889	3.0688e-05	0.00807094	0.761283	Alpha
ILMN_2667181	Gem	2.26866e-07	0.00191202	0.462403	3.11314e-05	0.00821868	1.61256	Alpha
ILMN_2757368	Creld2	2.36632e-07	3.97192e-49	0.000606226	3.2349e-05	0.00857247	1.32144	Alpha
ILMN_2750013	ENSMUSG00000084013	2.39136e-07	3.719e-10	0.633805	3.25683e-05	0.00866317	0.846388	Alpha
ILMN_2710648	C030019I05Rik	2.4285e-07	0.000529553	0.872597	3.29503e-05	0.00879772	2.28293	Alpha
ILMN_1225014	Atrip	2.86333e-07	9.82329e-05	0.620893	3.87052e-05	0.010373	0.986093	Gamma
ILMN_2746738	Htra1	2.87708e-07	0.00548602	0.0117964	3.87464e-05	0.0104228	1.43289	Beta
ILMN_1243875	Suv420h1	3.03353e-07	0.0128863	0.481316	4.05519e-05	0.0109896	2.08158	Gamma
ILMN_1221973	Prmt6	3.02313e-07	2.91103e-06	0.0366743	4.05519e-05	0.0109519	1.817	Gamma
ILMN_1227630	Zmym1	3.06321e-07	2.8106e-13	0.413312	4.07981e-05	0.0110971	2.11451	Alpha
ILMN_2636285	Nt5e	3.10641e-07	2.69572e-09	0.0234936	4.1222e-05	0.0112536	2.35159	Beta
ILMN_2661340	Slco4a1	3.48507e-07	0.719052	0.130347	4.6078e-05	0.0126254	2.78852	Beta
ILMN_2579927	Nipal3	3.51956e-07	2.49123e-07	0.0120105	4.63647e-05	0.0127503	1.39161	Gamma
ILMN_3053593	Glipr2	3.65264e-07	0.0683539	0.000309807	4.79436e-05	0.0132324	2.24177	Gamma
ILMN_1253986	Dlg5	4.06368e-07	1.44134e-05	0.00052966	5.31462e-05	0.0147215	1.88949	Beta
ILMN_1214052	2700046A07Rik	4.08215e-07	9.33938e-06	0.000152526	5.31957e-05	0.0147884	0.916335	Gamma
ILMN_1244612	Galntl2	4.19224e-07	6.04486e-08	0.00293365	5.44346e-05	0.0151872	1.0127	Beta
ILMN_2666312	Tmem82	4.61063e-07	2.69879e-14	0.0114366	5.96534e-05	0.0167029	1.60389	Beta
ILMN_2626114	Rab3ip	4.66027e-07	1.35752e-20	0.163411	6.0081e-05	0.0168827	0.783751	Alpha
ILMN_2929906	Nts	4.75253e-07	0.0496507	0.0865419	6.10532e-05	0.017217	3.14859	Alpha
ILMN_2484527	Vegfa	4.87212e-07	6.02001e-08	0.813331	6.23683e-05	0.0176502	1.45688	Alpha
ILMN_2943057	Arl5c	5.0707e-07	0.00345917	0.222501	6.46817e-05	0.0183696	1.03261	Alpha
ILMN_3162407	Zfp36	5.22564e-07	0.00643007	0.640684	6.64243e-05	0.0189309	4.27287	Alpha
ILMN_2679037	Cmtm3	5.4968e-07	0.0218767	0.272575	6.96267e-05	0.0199132	3.06782	Beta
ILMN_2717015	Ccl17	5.54745e-07	3.46772e-08	0.00195509	7.00235e-05	0.0200967	2.84527	Gamma
ILMN_2725161	Prrt3	5.89043e-07	0.0192935	0.000275504	7.40947e-05	0.0213393	2.04933	Alpha
ILMN_1253182	Hs3st1	6.1249e-07	0.000439909	0.00054893	7.67774e-05	0.0221887	0.772032	Alpha
ILMN_2557957	Eprs	6.15051e-07	0.013477	0.0536409	7.68326e-05	0.0222814	2.84297	Gamma
ILMN_1243154	Gpsm1	6.28621e-07	2.72064e-09	0.000653284	7.79899e-05	0.0227731	1.38751	Beta
ILMN_2903889	Zfp870	6.28276e-07	1.91215e-09	0.0996748	7.79899e-05	0.0227606	1.0294	Gamma
ILMN_1234702	Gpt2	6.55697e-07	0.00109955	0.198279	8.10714e-05	0.0237539	1.02748	Alpha
ILMN_2431871	Fbxo30	7.13426e-07	9.25057e-06	0.01186	8.79092e-05	0.0258453	2.62886	Alpha
ILMN_2495669	Wfikkn1	7.51814e-07	0.0141595	0.0144335	9.23253e-05	0.027236	1.30026	Gamma
ILMN_1254307	1810011O10Rik	7.5526e-07	1.27898e-05	0.0703095	9.24352e-05	0.0273608	1.61404	Beta
ILMN_1215818	Trpc2	7.90481e-07	7.57115e-12	0.143378	9.60966e-05	0.0286368	1.51954	Alpha
ILMN_1256996	Maff	7.90091e-07	0.193921	0.945712	9.60966e-05	0.0286226	1.14693	Alpha
ILMN_2824889	Opalin	8.0405e-07	0.356817	7.82862e-05	9.74192e-05	0.0291283	2.10558	Gamma
ILMN_1213647	Rhoj	8.13914e-07	1.37786e-05	0.0112775	9.82856e-05	0.0294857	1.52048	Gamma
ILMN_1220996	Ptpn6	8.23754e-07	0.0402971	0.00874848	9.91433e-05	0.0298421	1.12463	Alpha
ILMN_2773900	Glipr2	8.63434e-07	0.0650932	0.0614417	0.000103575	0.0312796	2.12491	Gamma
ILMN_1248811	Ctla2b	8.88115e-07	0.173935	0.401598	0.000106184	0.0321737	1.05	Alpha
ILMN_2696488	Dnase1l2	9.07718e-07	2.13089e-05	0.181046	0.000108171	0.0328839	1.18239	Alpha
ILMN_1219696	Inpp4a	9.26192e-07	7.76723e-24	0.11103	0.00011001	0.0335532	1.41209	Alpha
ILMN_1246065	Gadd45b	9.5752e-07	0.0356441	0.901614	0.00011336	0.0346881	1.09005	Alpha
ILMN_1229309	Vrk1	9.64502e-07	1.34755e-09	0.255254	0.000113814	0.034941	1.18517	Gamma
ILMN_2585137	Hmgcs1	1.10536e-06	8.56595e-05	5.69873e-08	0.000130013	0.0400439	1.25198	Alpha
ILMN_1249934	Gna13	1.12547e-06	4.42776e-05	0.280525	0.00013195	0.0407726	1.25847	Gamma
ILMN_2716247	Fastkd5	1.18902e-06	6.16819e-21	0.00608621	0.000138951	0.0430748	1.12668	Alpha
ILMN_1233838	Dom3z	1.21489e-06	0.000970949	0.950426	0.000141518	0.044012	1.69821	Alpha
ILMN_2653528	Prok2	1.23858e-06	0.000703709	0.168116	0.000143814	0.04487	0.953265	Alpha
ILMN_1220181	Ryr1	1.24767e-06	1.26323e-06	0.472856	0.000144407	0.0451995	0.973272	Alpha
ILMN_1225045	1700109H08Rik	1.319e-06	5.25914e-06	0.028458	0.000152177	0.0477836	2.63975	Gamma
ILMN_1237364	Mmp23	1.33819e-06	1.17706e-21	0.00297306	0.000153901	0.0484788	0.631251	Alpha
ILMN_2869100	D3Ertd751e	1.35427e-06	0.0147704	0.817556	0.000155257	0.0490613	1.01042	Gamma
ILMN_1228105	Sox10	1.36098e-06	0.00025734	0.00267509	0.000155534	0.0493044	1.25364	Alpha
ILMN_2761449	1700086L19Rik	1.47231e-06	7.92674e-18	0.00530676	0.000167728	0.0533375	1.18371	Alpha
ILMN_1224014	Tmem100	1.49697e-06	9.7087e-32	0.371399	0.000170003	0.0542308	0.530163	Alpha
ILMN_2696247	Arih2	1.50707e-06	0.953121	0.275353	0.000170615	0.0545968	0.793562	Beta
ILMN_2616226	Dbp	1.52791e-06	2.20947e-84	0.241656	0.000172435	0.0553515	0.414088	Gamma
ILMN_2555438	Camkk2	1.57763e-06	6.31048e-05	0.0887573	0.000177193	0.0571527	0.617242	Beta
ILMN_2691469	Spata7	1.57985e-06	1.37358e-16	0.525334	0.000177193	0.0572333	0.510199	Gamma
ILMN_1242309	Fam116a	1.60088e-06	0.869736	0.312928	0.000178479	0.0579952	1.96329	Alpha
ILMN_2422014	2810416G20Rik	1.60117e-06	5.25603e-14	0.0148308	0.000178479	0.0580055	1.0599	Gamma
ILMN_2776834	Stx4a	1.7178e-06	1.44387e-11	0.9587	0.000190891	0.0622306	0.567403	Alpha
ILMN_1215740	Zfp46	1.77825e-06	1.74428e-42	0.342657	0.000197005	0.0644207	0.789523	Gamma
ILMN_2592486	Pglyrp1	1.84336e-06	4.08502e-07	0.427928	0.000203596	0.0667793	2.01619	Beta
ILMN_1253953	Cttnbp2	1.90469e-06	0.00296736	0.0947743	0.00020973	0.0690012	1.68482	Alpha
ILMN_1213838	Arhgap26	1.91373e-06	2.88234e-08	0.0393514	0.000210087	0.0693286	1.1788	Beta
ILMN_1257394	Rundc1	1.97714e-06	3.0733e-22	0.50974	0.000216392	0.0716259	0.792421	Alpha
ILMN_1241258	Tns3	2.00109e-06	0.103204	0.055297	0.000218354	0.0724935	1.20183	Gamma
ILMN_2773215	Epb4.1l4b	2.0233e-06	0.837459	0.000284036	0.000220115	0.0732982	1.56086	Gamma
ILMN_1240406	Sfrs6	2.03994e-06	0.0338741	0.145583	0.00022126	0.0739009	2.87196	Alpha
ILMN_2663249	Slamf9	2.0582e-06	1.39397e-08	0.0586705	0.000222575	0.0745625	1.32358	Gamma
ILMN_1231159	Mtap7	2.08957e-06	0.000165181	0.00362975	0.000225294	0.0756989	0.463856	Alpha
ILMN_2479290	Fas	2.17439e-06	0.00475894	0.00277047	0.000233744	0.0787718	0.886427	Beta
ILMN_2666622	Rgs2	2.3022e-06	5.32106e-19	0.00956747	0.000246751	0.0834018	0.732903	Alpha
ILMN_2739816	ENSMUSG00000085998	2.34354e-06	8.41993e-11	0.216764	0.00025044	0.0848993	0.94813	Gamma
ILMN_2883267	Lrrk2	2.35759e-06	5.14294e-15	0.230926	0.000251201	0.0854085	1.78794	Alpha
ILMN_1251776	Adipor2	2.46207e-06	0.000700554	0.0229962	0.000261565	0.0891936	1.85394	Gamma
ILMN_1235647	Sox11	2.5073e-06	0.0423379	0.0181717	0.000265591	0.0908321	2.10433	Beta
ILMN_2625047	Tprn	2.516e-06	0.0205568	0.00170713	0.000265735	0.0911472	1.65944	Beta
ILMN_1256633	Pnp	2.77254e-06	4.03118e-09	0.533622	0.000291979	0.100441	1.43262	Alpha
ILMN_1231094	Smyd3	2.79868e-06	0.000533641	0.0485202	0.000293877	0.101388	0.531133	Gamma
ILMN_2623280	Osmr	2.94856e-06	0.000735721	0.349997	0.000308721	0.106817	0.729871	Beta
ILMN_1232600	Rnf125	3.02025e-06	8.0089e-09	0.102363	0.000315316	0.109415	0.722868	Alpha
ILMN_1227339	Acaca	3.19029e-06	0.135888	0.46647	0.000332111	0.115575	0.915369	Gamma
ILMN_2652500	Lrg1	3.35268e-06	1.95534e-05	0.345825	0.000348016	0.121458	2.40275	Beta
ILMN_1258376	Kcnk6	3.54206e-06	6.55993e-05	0.000962068	0.000366624	0.128318	2.36143	Beta
ILMN_1227579	Acot11	3.66196e-06	0.070504	0.0197817	0.000377954	0.132662	0.747853	Beta
ILMN_2772281	Emilin2	3.84387e-06	9.62924e-05	0.00101607	0.000395272	0.139252	1.29991	Beta
ILMN_2670951	Pnma1	3.85158e-06	6.00761e-15	0.047182	0.000395272	0.139531	0.720985	Alpha
ILMN_2951691	Hist1h3e	3.97132e-06	4.60144e-10	0.10905	0.00040641	0.143869	1.30565	Alpha
ILMN_2925923	Vgf	4.09761e-06	3.04577e-06	0.809087	0.000418005	0.148444	1.39005	Alpha
ILMN_2643977	Acat1	4.1077e-06	1.46679e-05	0.702662	0.000418005	0.14881	0.741745	Gamma
ILMN_1235361	C2cd4b	4.20954e-06	0.0393526	0.0336771	0.000427168	0.152499	4.13161	Beta
ILMN_1214880	Synm	4.23545e-06	0.0451489	0.0156265	0.000428597	0.153438	2.87793	Beta
ILMN_1240332	Zdhhc14	4.3281e-06	7.2771e-45	0.000566291	0.000436753	0.156794	0.82812	Alpha
ILMN_2724545	Sbk1	4.38413e-06	4.06652e-14	0.262685	0.000441177	0.158824	1.33918	Beta
ILMN_2769133	Rbm4	4.47332e-06	6.80441e-15	0.0451756	0.000448906	0.162055	0.616028	Alpha
ILMN_2744936	Senp8	4.50129e-06	0.000134492	0.695168	0.000450465	0.163068	1.44424	Alpha
ILMN_2612007	Nfkbib	4.51536e-06	7.69003e-12	0.0313098	0.000450628	0.163578	2.31736	Gamma
ILMN_2658908	Cxcl12	4.56479e-06	7.63587e-12	0.0628433	0.00045383	0.165368	2.13832	Alpha
ILMN_2543655	Entpd7	4.5725e-06	0.00142013	0.334147	0.00045383	0.165648	0.84704	Alpha
ILMN_3030392	Spata24	4.69868e-06	2.90125e-11	0.00277732	0.000465079	0.170219	1.24951	Gamma
ILMN_2722769	Ttpal	5.05649e-06	2.35614e-16	0.146917	0.000499132	0.183181	0.637037	Alpha
ILMN_2624622	Akap12	5.21151e-06	1.056e-09	0.462053	0.000511646	0.188797	1.43917	Beta
ILMN_1242799	March6	5.19755e-06	2.69915e-05	0.402532	0.000511646	0.188292	0.785055	Gamma
ILMN_1229990	Agxt2l1	5.31394e-06	0.0587936	0.421414	0.000520292	0.192508	1.92541	Gamma
ILMN_1258833	4930473A06Rik	5.534e-06	0.0234966	0.605461	0.000540378	0.20048	1.23881	Alpha
ILMN_2636266	Synm	5.65381e-06	0.282002	0.00267181	0.000550593	0.204821	2.56211	Beta
ILMN_1226546	Iffo2	5.69843e-06	0.000691395	0.0089562	0.000551971	0.206437	1.81858	Gamma
ILMN_1230244	Klhl15	5.69496e-06	0.823425	0.272957	0.000551971	0.206311	1.21395	Gamma
ILMN_1246800	Serpina3n	5.74327e-06	0.251818	0.0143709	0.00055483	0.208061	1.97122	Beta
ILMN_1230623	Rbbp4	5.81891e-06	1.22632e-13	0.80596	0.000560642	0.210802	1.68475	Gamma
ILMN_1250965	Taf3	5.83978e-06	0.989784	0.187659	0.000561161	0.211558	0.948394	Alpha
ILMN_2497945	Elac1	5.90861e-06	9.0319e-10	0.148762	0.000566273	0.214051	0.754264	Gamma
ILMN_1259355	Ccdc117	6.29156e-06	2.0375e-06	0.0300797	0.000601383	0.227924	1.29122	Alpha
ILMN_2737517	Clk4	6.39668e-06	0.108821	0.423985	0.000609822	0.231732	4.59145	Alpha
ILMN_2481541	Ppil6	6.44918e-06	7.53503e-07	0.62654	0.000613214	0.233634	0.92894	Gamma
ILMN_2574997	Epm2a	6.78849e-06	3.93997e-06	0.214882	0.000643787	0.245927	1.95834	Gamma
ILMN_1253761	Ankrd39	6.88017e-06	4.75365e-14	0.610915	0.000650778	0.249248	0.575954	Gamma
ILMN_2761082	Adamts1	7.04513e-06	0.0382138	0.085198	0.000664645	0.255224	0.657074	Beta
ILMN_2565436	Cacnb2	7.4296e-06	3.15676e-09	0.703834	0.000697343	0.269152	1.56091	Gamma
ILMN_2736471	Ccno	7.43022e-06	6.03021e-58	4.99074e-06	0.000697343	0.269175	1.06125	Alpha
ILMN_1236079	Gm129	7.5283e-06	1.01605e-57	0.000521542	0.000704722	0.272728	1.01248	Gamma
ILMN_2834950	1700007K09Rik	7.64696e-06	0.00583627	0.0986251	0.000713986	0.277026	1.01152	Gamma
ILMN_3151722	Net1	7.79025e-06	0.00461576	0.011222	0.000725495	0.282217	1.92322	Beta
ILMN_2968515	Xpa	7.93914e-06	5.20578e-15	0.308372	0.000737465	0.287611	1.85182	Gamma
ILMN_1224859	Gimap6	8.06505e-06	0.0982058	0.333682	0.000747245	0.292173	1.42978	Alpha
ILMN_1230129	Adamts1	8.19221e-06	0.38909	0.748304	0.00075709	0.296779	2.19017	Alpha
ILMN_2828916	Frmd6	8.59129e-06	6.10224e-17	0.93291	0.00079195	0.311237	2.18806	Alpha
ILMN_1241903	Klf4	8.63448e-06	2.27998e-12	0.118305	0.00079284	0.312801	1.24747	Alpha
ILMN_2767871	Pdyn	8.6447e-06	0.208723	0.395302	0.00079284	0.313172	0.998228	Gamma
ILMN_2491462	Peli2	8.90405e-06	0.00239634	0.188683	0.000814563	0.322567	0.618967	Alpha
ILMN_2747923	Slc40a1	9.44757e-06	8.71128e-18	0.000539691	0.000862108	0.342257	0.708507	Alpha
ILMN_2653143	Fbxo28	9.68658e-06	1.34548e-12	0.123798	0.000881698	0.350916	1.10229	Alpha
ILMN_2634235	Lrrc33	1.00014e-05	1.93101e-08	0.0100421	0.000905806	0.362322	1.43561	Beta
ILMN_2570888	Gfod1	9.98395e-06	0.0247137	0.286654	0.000905806	0.361688	0.988508	Gamma
ILMN_2842338	Tbc1d10c	1.03514e-05	0.00219011	0.18246	0.000935159	0.374999	0.553037	Beta
ILMN_2741063	Aif1l	1.05064e-05	1.90257e-10	0.0924693	0.000944458	0.380616	1.56345	Alpha
ILMN_2679513	Rab40c	1.04912e-05	0.104578	0.312887	0.000944458	0.380064	1.12253	Beta
ILMN_2551055	Rnf146	1.07729e-05	0.0002795	0.0410682	0.000963741	0.390268	1.26152	Gamma
ILMN_1239895	Wdr33	1.07742e-05	3.40888e-09	0.364455	0.000963741	0.390315	1.22208	Alpha
ILMN_2649174	Ints10	1.15465e-05	2.52585e-10	0.0570368	0.00103028	0.418295	0.884231	Alpha
ILMN_2655929	Tppp3	1.18805e-05	0.918152	0.47584	0.00105748	0.430395	1.33178	Gamma
ILMN_2713487	ENSMUSG00000051294	1.22397e-05	6.47554e-06	0.0380489	0.00108678	0.443406	1.49362	Gamma
ILMN_1224629	Acr	1.24977e-05	1.44057e-15	0.328754	0.00110698	0.452753	1.13529	Gamma
ILMN_2712427	Arih1	1.25417e-05	5.13269e-19	0.391102	0.00110817	0.454348	0.432508	Alpha
ILMN_1248537	Dusp6	1.27006e-05	9.17728e-26	0.0015822	0.00111948	0.460106	3.05395	Alpha
ILMN_1247752	1700057K13Rik	1.27764e-05	0.202263	0.144895	0.00112342	0.462849	0.521405	Gamma
ILMN_2597987	Gpr116	1.30972e-05	9.08581e-13	0.0811107	0.00114884	0.474471	1.73559	Gamma
ILMN_2769672	Zfp866	1.31618e-05	0.383543	0.289684	0.00115172	0.476812	1.58621	Alpha
ILMN_1217305	Odf2	1.34145e-05	4.95813e-22	0.409367	0.00117101	0.485969	1.57402	Gamma
ILMN_1217458	Trib1	1.40282e-05	7.77659e-06	0.424788	0.00122163	0.508198	0.815232	Gamma
ILMN_2553162	Lrrtm4	1.41031e-05	3.93304e-14	0.0135865	0.00122521	0.510912	0.798901	Gamma
ILMN_2544252	Mtf1	1.44238e-05	0.672411	0.0888627	0.00125007	0.522529	3.4021	Gamma
ILMN_2544597	Fyco1	1.45789e-05	0.00120225	0.296521	0.00125839	0.528151	1.90881	Alpha
ILMN_1221805	Dtna	1.45892e-05	1.00188e-17	0.611017	0.00125839	0.528524	1.41782	Beta
ILMN_1230176	1810032O08Rik	1.51005e-05	2.23134e-05	0.0299641	0.00129632	0.547047	0.814073	Gamma
ILMN_1230799	Ivns1abp	1.50652e-05	3.71981e-08	0.626625	0.00129632	0.545766	0.640361	Alpha
ILMN_2654186	Nedd9	1.51607e-05	3.0675e-07	0.00107939	0.00129841	0.549227	1.60732	Alpha
ILMN_2674407	Arpp19	1.54099e-05	0.0172123	0.00292655	0.00131664	0.558253	1.27324	Alpha
ILMN_1241526	Kpna4	1.56377e-05	1.3018e-07	0.979463	0.00133295	0.566506	0.875946	Gamma
ILMN_2766455	Lrrc8d	1.618e-05	2.50306e-11	0.0334332	0.00137272	0.586152	1.12454	Gamma
ILMN_2660815	Tmem93	1.61576e-05	1.24422e-08	0.402487	0.00137272	0.585342	0.468746	Alpha
ILMN_1216439	ENSMUSG00000052222	1.62712e-05	0.340544	0.7473	0.00137724	0.589457	0.723339	Gamma
ILMN_1217097	Cables1	1.64776e-05	1.18823e-10	0.240621	0.00138822	0.596935	0.79609	Beta
ILMN_2664972	Mapre1	1.64563e-05	4.44943e-09	0.947199	0.00138822	0.596163	0.512897	Alpha
ILMN_2777082	P4ha2	1.68173e-05	6.50064e-09	0.183396	0.00141355	0.60924	1.48536	Beta
ILMN_2869082	Spry3	1.74468e-05	1.34326e-06	0.0162493	0.00146307	0.632046	1.18172	Alpha
ILMN_1229577	Sstr2	1.76033e-05	1.05319e-13	0.790315	0.00146939	0.637714	4.21404	Alpha
ILMN_1245579	Jak2	1.75627e-05	8.27819e-13	0.704691	0.00146939	0.636245	0.783556	Alpha
ILMN_3160507	Pm20d2	1.86964e-05	0.0118585	0.11123	0.00155704	0.677313	0.958883	Gamma
ILMN_1256182	Hip1	1.87399e-05	0.184722	0.0508915	0.00155709	0.678892	0.787079	Alpha
ILMN_2595637	Dnajc16	1.90675e-05	3.18905e-14	0.230123	0.00158068	0.690757	0.894351	Gamma
ILMN_1219820	Dram1	1.92362e-05	4.10686e-06	0.0189915	0.00159103	0.696869	1.02941	Alpha
ILMN_1217753	Srpk1	1.92818e-05	2.08925e-37	0.0503811	0.00159117	0.698522	1.10077	Alpha
ILMN_2716098	Hsph1	1.97252e-05	7.41473e-16	0.018918	0.00162405	0.714583	0.993724	Alpha
ILMN_1241695	Ms4a6d	1.98775e-05	0.15932	0.253448	0.00163288	0.720101	1.06598	Beta
ILMN_2498787	Zfp236	2.03748e-05	1.16541e-12	0.0584832	0.00166995	0.738118	1.06367	Alpha
ILMN_2423609	ENSMUSG00000074251	2.08004e-05	8.69834e-32	0.749266	0.00170098	0.753535	1.13443	Gamma
ILMN_2733091	Baiap2	2.12538e-05	6.4095e-05	0.995277	0.00173415	0.76996	1.30063	Alpha
ILMN_1247267	Smox	2.18815e-05	0.059374	0.0104746	0.00178135	0.792699	1.36948	Beta
ILMN_2427467	Ppapdc2	2.28463e-05	0.00433681	0.533574	0.00185573	0.827653	1.06006	Alpha
ILMN_2591781	Tmem49	2.30836e-05	0.239501	0.991672	0.0018708	0.836248	1.67428	Alpha
ILMN_2572849	Cds2	2.37971e-05	2.45924e-12	0.0412493	0.00192433	0.862098	0.938821	Gamma
ILMN_1229318	Pdk1	2.40473e-05	0.00217326	0.196002	0.00194023	0.871161	0.378143	Gamma
ILMN_2491469	Tns3	2.41864e-05	0.465776	0.829997	0.00194608	0.8762	1.9104	Gamma
ILMN_2619848	Tfrc	2.42273e-05	7.24441e-20	0.31469	0.00194608	0.877683	0.61065	Gamma
ILMN_1216764	Ier3	2.44982e-05	0.492614	0.722292	0.00195966	0.887495	2.51613	Alpha
ILMN_2728729	Sdc4	2.45045e-05	0.000866854	0.812633	0.00195966	0.887725	1.84864	Beta
ILMN_1237980	Ccdc88c	2.51081e-05	2.83544e-06	0.828059	0.00200351	0.909592	2.94379	Gamma
ILMN_2599686	E030010A14Rik	2.53031e-05	0.00497392	0.615489	0.00201463	0.916657	0.857723	Alpha
ILMN_1232495	Ezr	2.58125e-05	0.000785752	0.00618911	0.00205068	0.935108	1.01211	Alpha
ILMN_1214944	Aim1l	2.60278e-05	4.64502e-25	1.18322e-05	0.00206326	0.942911	2.39362	Gamma
ILMN_2529591	Gm694	2.61176e-05	0.0030971	0.0103392	0.00206586	0.946163	1.49194	Alpha
ILMN_2646322	Samsn1	2.63435e-05	4.18917e-07	0.200561	0.00207919	0.954347	1.17591	Alpha
ILMN_1252222	Hectd2	2.65907e-05	4.32875e-06	0.0939003	0.00209413	0.963301	1.18004	Alpha
ILMN_1259851	Kcna5	2.69375e-05	0.091656	0.187058	0.00211685	0.975866	2.42698	Alpha
ILMN_1223852	Snrnp48	2.70419e-05	0.543469	0.0584863	0.00212044	0.979645	2.69683	Alpha
ILMN_2770515	Odf4	2.77041e-05	1.47897e-14	0.889326	0.00216768	1	0.626724	Gamma
ILMN_2598805	Rhbdl3	2.79453e-05	3.15681e-10	0.0256106	0.00218184	1	0.568182	Alpha
ILMN_1217734	Pak6	2.81258e-05	4.39568e-05	0.678022	0.00219121	1	1.10381	Alpha
ILMN_2690061	Hnrpdl	2.8419e-05	3.24498e-05	0.45437	0.00220458	1	0.962892	Alpha
ILMN_2629030	Nudt16	2.84191e-05	2.98382e-14	0.716284	0.00220458	1	0.664775	Gamma
ILMN_1219154	Mt2	2.85909e-05	5.04362e-06	0.750627	0.00221317	1	2.99348	Beta
ILMN_2440183	2310028O11Rik	2.86982e-05	0.00226114	0.478176	0.00221673	1	1.39557	Gamma
ILMN_2694156	Dom3z	2.87596e-05	1.93865e-05	0.754941	0.00221675	1	1.18558	Alpha
ILMN_1242658	A730017C20Rik	2.91672e-05	5.85381e-07	0.186331	0.0022434	1	0.730712	Gamma
ILMN_1242377	Jmjd6	2.97606e-05	2.06565e-11	0.0250274	0.00228419	1	0.952072	Alpha
ILMN_1245509	B3galt5	2.99815e-05	7.4425e-09	0.0354592	0.00229144	1	1.15765	Beta
ILMN_1255611	Ppp1r3d	2.99581e-05	0.00540332	0.433974	0.00229144	1	0.672629	Beta
ILMN_1233461	Irf9	3.12423e-05	1.03083e-09	0.00566121	0.00238276	1	0.976379	Alpha
ILMN_1215919	Egfl7	3.16761e-05	4.7184e-12	0.0107485	0.00241078	1	1.55991	Alpha
ILMN_1249710	Tmcc1	3.38565e-05	0.574333	0.572831	0.00257132	1	1.51647	Alpha
ILMN_1219213	Mfsd11	3.43222e-05	5.69984e-07	0.451839	0.00260124	1	0.976871	Gamma
ILMN_1257003	Spata7	3.50573e-05	1.61361e-21	0.214485	0.0026514	1	0.624395	Gamma
ILMN_2667971	Celf1	3.6006e-05	2.3933e-15	0.212453	0.00271747	1	1.68172	Alpha
ILMN_1245518	Vsig2	3.62265e-05	0.000147013	0.442936	0.00272844	1	1.37899	Beta
ILMN_2622190	Pnma2	3.67986e-05	0.0034956	0.620935	0.00276578	1	0.503972	Alpha
ILMN_2580825	Vash1	3.70113e-05	0.000622788	0.512061	0.00277216	1	1.31199	Alpha
ILMN_3089352	Rfx4	3.70366e-05	0.283115	0.0530991	0.00277216	1	0.843033	Alpha
ILMN_1254990	Pex13	3.76146e-05	0.0787282	0.0281527	0.00279808	1	1.76043	Alpha
ILMN_1225109	Itfg1	3.75559e-05	0.000118672	0.332142	0.00279808	1	1.70047	Gamma
ILMN_1259818	Raly	3.74779e-05	1.27165e-05	0.282392	0.00279808	1	1.23557	Gamma
ILMN_1232561	Rxrg	3.8623e-05	7.76915e-16	0.373116	0.0028672	1	1.61957	Alpha
ILMN_1224129	Dennd3	3.87183e-05	0.00452131	0.100393	0.0028684	1	1.78203	Beta
ILMN_1253453	2210018M11Rik	3.89296e-05	2.08297e-08	0.0285896	0.00287817	1	0.997828	Alpha
ILMN_2513173	2810026P18Rik	4.00331e-05	0.0275491	0.743959	0.00295373	1	1.76909	Gamma
ILMN_2486163	Pdzd7	4.03968e-05	0.00505109	0.380386	0.0029745	1	0.656091	Gamma
ILMN_1259564	Irgm2	4.06633e-05	0.0912123	0.635404	0.00298805	1	1.42726	Alpha
ILMN_1215331	Dicer1	4.09498e-05	0.0902818	0.0969814	0.00300301	1	0.886489	Gamma
ILMN_2469264	Aff1	4.14164e-05	0.00016365	0.429524	0.0030311	1	2.57434	Alpha
ILMN_2686132	Ada	4.2181e-05	0.0133412	0.00853794	0.00308083	1	1.32295	Beta
ILMN_2740348	Rhot2	4.27127e-05	1.59357e-06	0.880321	0.00310091	1	1.19475	Alpha
ILMN_2656021	Osbpl3	4.2552e-05	2.30012e-13	0.0051414	0.00310091	1	1.05796	Alpha
ILMN_2545649	Arhgap26	4.26332e-05	4.48073e-05	0.0878324	0.00310091	1	0.788058	Alpha
ILMN_1260450	Ddc	4.30434e-05	4.02406e-07	0.783436	0.00311867	1	1.42532	Gamma
ILMN_2922560	Slc16a9	4.33287e-05	4.00666e-05	0.267537	0.00311895	1	1.75305	Beta
ILMN_2777359	Serpinh1	4.34336e-05	3.3031e-27	0.000637324	0.00311895	1	0.809711	Alpha
ILMN_1249529	Pllp	4.31374e-05	0.00189357	0.0161294	0.00311895	1	0.806127	Gamma
ILMN_1238412	Shmt1	4.34778e-05	5.94634e-11	9.76157e-06	0.00311895	1	0.698585	Gamma
ILMN_2419998	Soat1	4.33656e-05	9.93359e-12	0.2375	0.00311895	1	0.5442	Alpha
ILMN_1253851	Hist2h3b	4.46818e-05	1.59534e-09	0.49031	0.00319899	1	0.727572	Alpha
ILMN_2470333	Usp3	4.48556e-05	5.47807e-17	0.286497	0.00320509	1	1.52227	Beta
ILMN_1216732	Mcl1	4.58033e-05	0.000195211	0.110236	0.00326637	1	0.763018	Alpha
ILMN_1216539	Nat8	4.65498e-05	4.63023e-13	0.860467	0.00330659	1	1.44869	Beta
ILMN_2881686	Tmem151a	4.64815e-05	2.43726e-06	0.439945	0.00330659	1	0.7078	Gamma
ILMN_1230864	Clasp1	4.75795e-05	5.60578e-09	0.486679	0.00337312	1	1.04227	Gamma
ILMN_2432550	Trib2	4.82082e-05	4.05904e-13	3.93571e-08	0.00341101	1	1.18138	Alpha
ILMN_2610771	Net1	4.86605e-05	0.151462	0.433435	0.00342962	1	2.38939	Gamma
ILMN_2666406	Prrc1	4.8637e-05	0.000763114	0.0671841	0.00342962	1	1.31967	Gamma
ILMN_1218458	Ceacam10	4.93979e-05	0.00115576	0.0619142	0.00347483	1	0.939774	Gamma
ILMN_2492864	Asxl1	5.03838e-05	1.55069e-05	0.213434	0.00353731	1	0.494752	Gamma
ILMN_2605917	Sh2b3	5.07948e-05	8.48722e-17	0.0204927	0.00355927	1	0.741106	Alpha
ILMN_2549039	Naa30	5.17764e-05	1.23201e-06	0.00560031	0.00361582	1	1.24124	Alpha
ILMN_2598927	Rbm15b	5.18014e-05	1.89407e-05	0.522706	0.00361582	1	0.766212	Alpha
ILMN_1224117	Uhrf2	5.2014e-05	4.70367e-17	0.0181576	0.00362367	1	0.788114	Alpha
ILMN_1245253	Sbf2	5.26773e-05	0.238934	0.788811	0.00366284	1	0.865595	Gamma
ILMN_2700338	Rbm11	5.29554e-05	1.07328e-07	0.395263	0.00367512	1	0.65065	Gamma
ILMN_1214573	Aspa	5.30623e-05	1.90893e-07	0.0764343	0.0036755	1	2.63387	Alpha
ILMN_2440059	Baiap2	5.39787e-05	0.0110229	0.997163	0.00372474	1	1.40682	Alpha
ILMN_3062427	Dnase1l2	5.3967e-05	0.00584763	0.167502	0.00372474	1	0.895586	Alpha
ILMN_2745259	Emd	5.41225e-05	0.00713337	0.981506	0.00372756	1	2.58354	Alpha
ILMN_1222394	B830017H08Rik	5.46781e-05	2.84214e-22	0.00357623	0.00375868	1	1.46712	Gamma
ILMN_2721954	Rcor3	5.52166e-05	0.000788049	0.0347848	0.00378851	1	0.624061	Alpha
ILMN_2711948	Slc7a5	5.58106e-05	5.43922e-17	0.00245821	0.00381652	1	1.57298	Beta
ILMN_2666764	Cstad	5.58355e-05	8.00062e-16	0.0238492	0.00381652	1	0.885435	Gamma
ILMN_1214771	Gm10114	5.59456e-05	5.03088e-16	0.0347235	0.00381684	1	1.3895	Gamma
ILMN_2719322	Oscp1	5.61e-05	5.81783e-16	0.199299	0.00382018	1	1.11399	Gamma
ILMN_2750725	Pigz	5.82319e-05	2.9147e-09	0.0160154	0.00395731	1	1.60987	Gamma
ILMN_2714638	Mertk	5.83324e-05	2.99944e-14	0.0427959	0.00395731	1	0.763303	Beta
ILMN_1232969	Brix1	5.8759e-05	2.01028e-12	0.30702	0.00397881	1	1.20743	Alpha
ILMN_1244451	4930473A06Rik	5.9349e-05	0.0877476	0.015687	0.00401126	1	1.05639	Alpha
ILMN_2642913	Emp1	5.98937e-05	0.0669984	0.583658	0.00404054	1	0.824752	Beta
ILMN_2548302	Kctd4	6.08435e-05	0.058791	0.518973	0.00409698	1	0.687961	Alpha
ILMN_2645473	Sat2	6.16802e-05	0.000720818	0.0595881	0.00414562	1	0.969173	Gamma
ILMN_1258190	2810032G03Rik	6.18053e-05	2.52668e-14	0.285258	0.00414633	1	0.585527	Alpha
ILMN_2603689	Fmnl1	6.29243e-05	1.74176e-11	0.903798	0.0042136	1	0.418072	Alpha
ILMN_2725188	Atp10a	6.33237e-05	7.54097e-09	0.000174075	0.00423253	1	0.820934	Beta
ILMN_2587515	Ywhag	6.45815e-05	0.264751	0.0864548	0.00430865	1	1.07014	Gamma
ILMN_2596569	Aarsd1	6.49109e-05	3.628e-18	0.119884	0.00432266	1	1.00521	Alpha
ILMN_2613731	ENSMUSG00000086635	6.60354e-05	1.25142e-28	0.499285	0.00438948	1	0.656249	Gamma
ILMN_2761205	Hspb8	6.76869e-05	0.138557	0.460914	0.00449101	1	1.28258	Beta
ILMN_1231340	Myadml2	6.82767e-05	1.8953e-17	0.00544803	0.00452186	1	0.80768	Gamma
ILMN_1218308	Adipor2	7.05554e-05	0.0026598	0.00231705	0.00466425	1	1.245	Gamma
ILMN_1231962	Mycbp	7.47474e-05	0.00260632	0.192875	0.00493238	1	0.935668	Alpha
ILMN_2631171	Klrg2	7.61633e-05	0.0626259	0.00131412	0.00501545	1	1.66562	Gamma
ILMN_2902979	Fas	7.63349e-05	0.000459925	0.00105625	0.00501545	1	1.40289	Gamma
ILMN_2745185	Shisa9	7.64745e-05	0.00915328	0.342572	0.00501545	1	1.08437	Gamma
ILMN_2549653	Gm9754	7.66985e-05	0.00307525	0.301838	0.00501545	1	0.733255	Gamma
ILMN_2778195	Nin	7.66188e-05	1.01943e-16	0.119888	0.00501545	1	0.585844	Alpha
ILMN_2466164	Wfdc1	7.7552e-05	0.000778843	0.283126	0.00506212	1	0.732646	Beta
ILMN_1254405	Lmna	7.80461e-05	0.00223987	0.0684686	0.00507739	1	0.996017	Gamma
ILMN_2733356	Endod1	7.80663e-05	0.0246965	0.268768	0.00507739	1	0.995337	Beta
ILMN_2756176	Phka2	7.98279e-05	1.23318e-05	0.847911	0.00518266	1	0.762533	Gamma
ILMN_2769832	Tcfcp2l1	8.12965e-05	3.60947e-06	0.459443	0.00524978	1	1.46441	Beta
ILMN_2742840	Gpr34	8.12502e-05	0.00491942	0.0638964	0.00524978	1	1.28821	Alpha
ILMN_3162618	Luc7l	8.12918e-05	3.82622e-11	0.117982	0.00524978	1	0.479915	Alpha
ILMN_2690596	Hey1	8.25728e-05	0.0628324	0.000181692	0.00532271	1	0.636592	Alpha
ILMN_1237197	Nrp1	8.4139e-05	1.29112e-23	0.00245585	0.00541404	1	0.732608	Alpha
ILMN_1227976	1810032O08Rik	8.53986e-05	0.000357644	0.0507866	0.00548535	1	0.861136	Gamma
ILMN_2857086	Tra2a	8.57813e-05	9.02674e-19	0.173916	0.00549438	1	1.75222	Alpha
ILMN_1217812	Klhdc9	8.58426e-05	3.34756e-18	0.0785793	0.00549438	1	0.770217	Gamma
ILMN_1252992	Afg3l2	8.60046e-05	1.4816e-05	0.369979	0.00549504	1	1.85846	Gamma
ILMN_1238713	Wdr33	8.79525e-05	8.78697e-11	0.437998	0.0056096	1	0.900345	Alpha
ILMN_1222313	Hist1h4f	8.90888e-05	1.81733e-05	0.71165	0.00567209	1	0.829614	Alpha
ILMN_2621385	Parp1	9.01352e-05	0.0258948	0.104504	0.00572864	1	0.829607	Alpha
ILMN_2682674	Prss53	9.05927e-05	1.02255e-15	0.190875	0.00574764	1	0.806656	Alpha
ILMN_1250696	Tpbg	9.08611e-05	0.640237	0.801699	0.00575459	1	1.53403	Alpha
ILMN_1218118	Tia1	9.16059e-05	0.000341988	0.916234	0.00579164	1	3.03601	Alpha
ILMN_2677357	Grpel1	9.39767e-05	0.000584752	0.38512	0.00592215	1	1.84786	Gamma
ILMN_1223015	Dedd2	9.42977e-05	0.0291167	0.0540037	0.00592215	1	1.74227	Beta
ILMN_2515363	Tpm4	9.43242e-05	0.0157841	0.586928	0.00592215	1	0.88417	Beta
ILMN_1233360	6130401L20Rik	9.42912e-05	3.09666e-10	0.435228	0.00592215	1	0.443457	Gamma
ILMN_1234692	Abhd15	9.52696e-05	0.547194	0.514198	0.00596085	1	0.710383	Beta
ILMN_1249366	Bcl2	9.52201e-05	1.96535e-32	0.151263	0.00596085	1	0.6938	Alpha
ILMN_2745925	Farp2	9.6219e-05	0.0377841	0.621144	0.00600987	1	0.840993	Beta
ILMN_1213378	Lonrf3	0.000101023	0.00462688	0.0862304	0.00628827	1	2.02572	Alpha
ILMN_2656679	Ryr3	0.000100967	0.000497998	0.651478	0.00628827	1	1.54095	Gamma
ILMN_2609323	Lst1	0.000102825	0.11268	0.6568	0.00638942	1	1.86685	Gamma
ILMN_1251883	Ubn2	0.000103804	1.43704e-17	0.135022	0.00643923	1	0.887595	Gamma
ILMN_1232372	Sik2	0.000104486	1.19289e-23	0.00703005	0.00647045	1	1.0899	Alpha
ILMN_1231601	Slc22a15	0.000105498	0.0126483	0.603479	0.00651562	1	0.895811	Gamma
ILMN_3163374	Baiap2	0.000105575	0.000123361	0.952957	0.00651562	1	0.768272	Gamma
ILMN_2416424	D19Wsu162e	0.000108134	0.0779977	0.260291	0.00666218	1	1.29572	Beta
ILMN_2431237	Xbp1	0.000109599	7.77991e-32	0.250801	0.006741	1	1.15827	Alpha
ILMN_2441811	Zscan20	0.000110018	0.00864832	0.608916	0.00675528	1	0.984454	Alpha
ILMN_3009951	Gmcl1	0.000110516	0.283339	0.353599	0.0067744	1	1.38778	Alpha
ILMN_2751037	Spata13	0.000110886	2.78765e-12	0.0304764	0.00677785	1	1.96878	Beta
ILMN_2711642	Cinp	0.000110947	8.30879e-05	0.0742925	0.00677785	1	0.578702	Alpha
ILMN_2476733	Wdr92	0.000112166	0.0871608	0.995812	0.00684078	1	4.25544	Alpha
ILMN_1248252	Pacsin2	0.000118022	4.8975e-06	0.0221678	0.00718585	1	0.4317	Gamma
ILMN_2438819	Rtl1	0.000120312	0.0605543	0.237324	0.00731301	1	1.14381	Alpha
ILMN_1246756	1810030N24Rik	0.000124729	7.56047e-08	0.469295	0.0075688	1	1.45764	Gamma
ILMN_2838727	Trhde	0.000125157	0.62005	0.0522343	0.00758206	1	0.336917	Alpha
ILMN_2650557	Ccbp2	0.000128572	1.88019e-19	0.175422	0.00777589	1	0.750593	Gamma
ILMN_2748164	Hist1h3b	0.000131122	7.31209e-11	0.0188807	0.00791692	1	0.733884	Alpha
ILMN_2757844	Kndc1	0.000133278	1.21437e-08	0.0444103	0.0080204	1	1.43697	Gamma
ILMN_2628647	Ddc	0.00013315	0.000507658	0.715968	0.0080204	1	0.944723	Gamma
ILMN_2586958	Wbp2	0.000133644	0.0148528	0.299654	0.00802908	1	0.942043	Gamma
ILMN_2917223	Esd	0.000134399	9.0057e-05	0.282871	0.00806107	1	0.379051	Alpha
ILMN_2577790	Agap1	0.000134771	1.37088e-05	0.501096	0.00807002	1	0.726968	Alpha
ILMN_2678421	Pcolce2	0.00013621	0.000291257	0.712572	0.00814273	1	1.79688	Alpha
ILMN_2509962	Zfp276	0.000138531	1.42071e-07	0.000941359	0.0082678	1	0.766105	Alpha
ILMN_1216322	Hmgcs2	0.00014053	0.0103198	0.0125393	0.0083733	1	1.13669	Beta
ILMN_1249755	Zranb1	0.000141241	0.0251172	0.852285	0.00840189	1	0.543578	Gamma
ILMN_2778067	Ing4	0.000141749	0.00189432	0.83091	0.00841827	1	0.476693	Gamma
ILMN_2610609	Ttc39b	0.000144193	3.46475e-12	0.29564	0.0085494	1	0.465225	Alpha
ILMN_2637122	Pkp2	0.000144895	7.23505e-12	0.00114862	0.00857697	1	0.998033	Gamma
ILMN_2733185	Cdc42ep3	0.000146632	0.00174125	0.0851935	0.00866564	1	1.38033	Alpha
ILMN_2631576	Dnajb11	0.000148727	2.78741e-23	0.222779	0.00876213	1	0.708365	Alpha
ILMN_1227540	Phf10	0.000148749	4.76708e-22	0.272143	0.00876213	1	0.629069	Alpha
ILMN_1229819	Utrn	0.000149617	0.000467421	0.00757482	0.00879899	1	1.73784	Alpha
ILMN_2815383	Srfbp1	0.000152213	0.0988823	0.135	0.00893715	1	1.54971	Alpha
ILMN_1228654	Zwint	0.000154987	0.203441	0.71651	0.00908529	1	0.932962	Alpha
ILMN_1214830	Atp5k	0.000156129	0.159522	0.200263	0.00913744	1	2.04823	Gamma
ILMN_2649635	Klhdc1	0.000157757	0.950712	0.153445	0.00921785	1	0.72818	Alpha
ILMN_2596007	Phospho2	0.000159266	1.87477e-08	0.00206796	0.00929105	1	0.425241	Alpha
ILMN_2630593	Emd	0.000166823	0.0139547	0.998306	0.00970063	1	2.74297	Alpha
ILMN_2605183	ENSMUSG00000054556	0.000166717	3.47454e-11	0.0371268	0.00970063	1	0.73905	Beta
ILMN_2683896	Syt6	0.000175493	7.83496e-06	0.417102	0.0101885	1	0.950063	Alpha
ILMN_1219699	ENSMUSG00000036649	0.000181004	0.000791155	0.714597	0.0104916	1	1.28663	Gamma
ILMN_1253387	Klf5	0.000181382	2.32287e-09	0.58322	0.0104967	1	1.45174	Alpha
ILMN_1220170	Tek	0.000182616	3.31472e-06	0.0172511	0.0105512	1	1.37757	Alpha
ILMN_2502471	ENSMUSG00000032265	0.0001837	3.42701e-11	0.411225	0.0105801	1	1.40709	Beta
ILMN_2563813	Slc20a1	0.00018359	2.82081e-16	0.0124478	0.0105801	1	0.832802	Alpha
ILMN_1221264	Klf4	0.000184126	2.5252e-05	0.0180223	0.0105878	1	0.54913	Alpha
ILMN_1240723	Ccnl2	0.000185341	5.35771e-11	0.0379445	0.0106385	1	0.831675	Gamma
ILMN_1241908	Erlin2	0.000185595	0.000154183	0.194192	0.0106385	1	0.678286	Gamma
ILMN_2774640	Blm	0.000189469	7.33723e-27	0.0177684	0.0108434	1	0.44819	Gamma
ILMN_2616630	1810013L24Rik	0.000194315	6.11421e-06	0.246364	0.0110763	1	1.24877	Alpha
ILMN_1247870	Terf2	0.000193986	5.95347e-06	0.603697	0.0110763	1	0.555933	Gamma
ILMN_1230162	Fem1b	0.000194455	9.79981e-06	0.263333	0.0110763	1	0.396011	Alpha
ILMN_1227401	Baz1a	0.00019538	4.84535e-05	0.0162964	0.0111115	1	0.471006	Alpha
ILMN_2503893	Preb	0.000195924	7.12862e-05	0.417404	0.011125	1	0.872576	Gamma
ILMN_3163211	Tmem107	0.000199777	3.68191e-11	0.144594	0.011326	1	0.997167	Alpha
ILMN_2650392	Rbm28	0.000200312	3.60671e-14	0.337947	0.0113386	1	0.629343	Alpha
ILMN_2665008	Rab31	0.000201727	2.43828e-09	0.0524478	0.0114009	1	1.02456	Beta
ILMN_2641467	Slc6a6	0.000202295	8.01551e-22	0.787082	0.0114152	1	0.664807	Alpha
ILMN_1215530	Ccnt2	0.00020309	0.00553655	0.666062	0.0114245	1	1.08173	Alpha
ILMN_2423617	Elac1	0.000202963	0.00647808	0.595676	0.0114245	1	0.901702	Alpha
ILMN_1223600	Ido1	0.000209146	0.777721	0.704435	0.0117258	1	2.06292	Alpha
ILMN_1224699	Tmem29	0.000209419	0.0632538	0.00788927	0.0117258	1	1.08302	Alpha
ILMN_1260322	Ryr3	0.000208798	4.23177e-11	0.318555	0.0117258	1	0.933041	Gamma
ILMN_1237581	Tmem175	0.000210778	0.226243	0.701602	0.0117475	1	0.983524	Alpha
ILMN_2467151	Cyp11a1	0.000210731	4.71943e-07	0.795692	0.0117475	1	0.88907	Gamma
ILMN_2620767	Abhd2	0.000210741	0.023209	0.124078	0.0117475	1	0.318747	Alpha
ILMN_2762326	Kif22	0.000213387	1.51923e-10	0.463309	0.0118746	1	1.39355	Gamma
ILMN_2754881	Sh3rf3	0.000216444	8.98784e-24	0.0739258	0.0120263	1	1.10805	Alpha
ILMN_2701046	B230317F23Rik	0.000217406	0.00226591	0.00967657	0.0120612	1	1.36219	Alpha
ILMN_2774537	Hist1h1c	0.000222988	1.02354e-06	8.04609e-05	0.012352	1	2.14958	Gamma
ILMN_1220173	Pdp1	0.000224885	4.70072e-19	0.330826	0.0124381	1	1.01501	Alpha
ILMN_1224540	Eltd1	0.000226455	0.00861881	0.361176	0.0125058	1	1.0791	Beta
ILMN_1219898	Dnajc28	0.000228265	9.78388e-08	0.0021407	0.0125866	1	0.682339	Alpha
ILMN_1254295	Sox21	0.000231639	5.27048e-22	0.000140558	0.0127523	1	0.946623	Alpha
ILMN_1251072	Phyhd1	0.000231976	0.000374201	0.0785853	0.0127523	1	0.944968	Gamma
ILMN_1241997	Parn	0.00023396	5.99903e-05	0.453882	0.0128419	1	0.601716	Gamma
ILMN_2605212	Slc6a8	0.000235046	7.80174e-06	0.94787	0.012882	1	0.874652	Beta
ILMN_1229994	Srxn1	0.0002357	0.0480388	0.878554	0.0128983	1	1.87026	Alpha
ILMN_2611728	Sfrs6	0.00023623	7.99129e-15	0.775558	0.0129079	1	0.562727	Gamma
ILMN_2648292	H3f3b	0.000238824	0.00119706	0.0408197	0.0130104	1	1.78348	Gamma
ILMN_2734789	Sh3bp5l	0.000238471	5.09345e-15	0.0507241	0.0130104	1	0.573959	Alpha
ILMN_2718330	Cish	0.000239233	0.000375447	0.0312215	0.0130131	1	0.988084	Alpha
ILMN_2589291	Tiparp	0.000240525	9.49735e-07	0.0424847	0.0130637	1	2.0089	Alpha
ILMN_2658208	Setd8	0.000244931	2.99713e-10	0.115937	0.0132831	1	0.593463	Alpha
ILMN_3162369	Fbxo33	0.000246979	2.43646e-05	0.66112	0.0133742	1	0.508241	Alpha
ILMN_1229216	Zbtb16	0.000248254	6.43244e-08	0.0417185	0.0134231	1	1.46697	Beta
ILMN_1258698	Dlst	0.000251892	1.24176e-07	0.0395611	0.0135822	1	1.33244	Alpha
ILMN_2599782	Irf1	0.000251946	0.0172521	0.768034	0.0135822	1	0.959746	Alpha
ILMN_2974737	Fam167a	0.000252879	0.221245	0.334275	0.0136123	1	0.787914	Beta
ILMN_1239294	Cdc42ep2	0.000255017	0.00107953	0.0156485	0.013707	1	1.09503	Alpha
ILMN_2767605	Lmo2	0.000258281	7.64686e-12	0.00274484	0.0138618	1	2.29027	Alpha
ILMN_1225372	Tsc1	0.000261849	3.92262e-07	0.876921	0.0140202	1	1.26142	Gamma
ILMN_1225133	Nosip	0.000262005	3.64503e-14	0.554353	0.0140202	1	0.540642	Gamma
ILMN_3157483	Ets1	0.000263244	0.184751	0.213474	0.0140638	1	1.65104	Alpha
ILMN_3163504	Mettl4	0.000263596	2.41947e-12	0.0241658	0.0140638	1	0.958731	Alpha
ILMN_1225029	Mboat1	0.00026623	3.19206e-07	0.0366662	0.0141834	1	1.00472	Alpha
ILMN_2593787	Kcnk13	0.000269356	6.45897e-20	8.25625e-05	0.0143289	1	0.766673	Alpha
ILMN_1256502	Pten	0.000270894	0.647469	0.253273	0.0143896	1	0.653173	Alpha
ILMN_1249530	2010111I01Rik	0.000274396	1.62266e-09	0.140454	0.0145542	1	0.640584	Gamma
ILMN_1232697	Zfp93	0.000277394	0.103861	0.351442	0.0146917	1	0.985853	Alpha
ILMN_1259712	Zfp236	0.000281132	3.30142e-08	0.0641816	0.014868	1	1.05363	Alpha
ILMN_1231168	H3f3b	0.00028459	0.236002	0.481719	0.0150289	1	2.86459	Gamma
ILMN_2955940	Chia	0.000286711	2.91112e-08	0.294941	0.0150969	1	0.720187	Gamma
ILMN_2702002	Fbrs	0.000286691	1.20631e-17	0.613938	0.0150969	1	0.557478	Alpha
ILMN_2600465	Phactr4	0.000287348	0.0576235	0.000601652	0.0151085	1	1.2538	Beta
ILMN_1226259	Adamts2	0.000288327	0.965844	0.559976	0.015138	1	0.865668	Gamma
ILMN_2923599	Xpo6	0.0002899	0.951878	0.966852	0.0151986	1	0.79584	Gamma
ILMN_1259683	Dusp11	0.000294638	0.788158	0.320495	0.0154246	1	0.88138	Alpha
ILMN_2859254	Haghl	0.000296763	0.00119421	0.11369	0.0155135	1	0.654809	Gamma
ILMN_2587651	Wwox	0.000298376	0.000770866	0.592294	0.0155753	1	0.714339	Gamma
ILMN_2672190	Id1	0.000299305	0.026862	0.529845	0.0156013	1	1.48056	Beta
ILMN_2661250	Rbm28	0.000305641	2.98766e-06	0.287261	0.0159087	1	0.569643	Gamma
ILMN_2640415	Spata2	0.000307948	4.21273e-12	0.0697086	0.0160058	1	0.63149	Alpha
ILMN_1230963	Dguok	0.000316418	0.550855	0.375112	0.0164225	1	1.38484	Alpha
ILMN_2516672	Rftn1	0.000317531	0.228692	0.0329128	0.0164566	1	0.326235	Alpha
ILMN_2664327	Cabyr	0.000319434	0.000452685	0.0641094	0.0165316	1	1.61013	Beta
ILMN_1238558	Arid3b	0.000321371	8.92202e-13	0.173058	0.0166081	1	0.901678	Alpha
ILMN_2742152	Gadd45a	0.000322199	5.48216e-25	0.077226	0.0166272	1	1.57039	Alpha
ILMN_2613908	Alox12	0.000323713	4.11124e-06	0.00514176	0.0166816	1	0.616388	Alpha
ILMN_1243193	0610007L01Rik	0.000327293	3.73992e-06	0.445575	0.0168182	1	1.27013	Gamma
ILMN_2659994	Gdnf	0.000327187	7.25033e-18	0.101978	0.0168182	1	0.873648	Alpha
ILMN_2654516	Rbm33	0.000334896	0.0327515	0.0347243	0.0171845	1	1.13359	Beta
ILMN_1244123	Slc38a2	0.000338968	0.000857984	0.0791568	0.0173689	1	1.56472	Alpha
ILMN_2627441	Peli1	0.000341386	4.75574e-08	0.0754318	0.0174681	1	1.81722	Alpha
ILMN_2428252	Rasa2	0.000342061	0.00137655	0.837998	0.0174779	1	0.685603	Alpha
ILMN_2570659	Bre	0.000349445	0.575559	0.0276625	0.0178301	1	0.474211	Gamma
ILMN_2602848	Wdr91	0.000354615	0.211479	0.575729	0.0180684	1	0.537269	Gamma
ILMN_2739965	Csnk1d	0.00035646	0.746134	0.795849	0.0181369	1	1.41828	Gamma
ILMN_2655823	Suv39h2	0.000359383	0.940468	0.85559	0.01826	1	0.258387	Gamma
ILMN_2613696	Ankrd13a	0.00036229	0.111066	0.297244	0.0183562	1	0.679733	Beta
ILMN_2747430	Atp7a	0.000362193	1.48454e-21	0.430475	0.0183562	1	0.387441	Alpha
ILMN_1222560	Srgap2	0.000363601	0.000732414	0.779941	0.0183969	1	0.573625	Gamma
ILMN_2619330	Plk3	0.00036474	1.6002e-07	0.505227	0.0184288	1	2.39771	Beta
ILMN_2907989	Zfp119	0.000366765	0.236681	0.778818	0.0185053	1	0.933813	Alpha
ILMN_1232310	Vgf	0.000369354	0.000289649	0.761023	0.01861	1	0.981426	Alpha
ILMN_2772274	Sfrs5	0.000372046	7.47831e-05	0.645179	0.0187196	1	3.84854	Gamma
ILMN_1255780	9030224M15Rik	0.00037448	0.000287761	0.0541786	0.018816	1	0.341472	Gamma
ILMN_2618346	Gtf3c4	0.000380827	0.0306666	0.0435757	0.0191083	1	0.668976	Alpha
ILMN_2836494	Ina	0.000385186	0.0175312	0.943659	0.0193003	1	1.32333	Alpha
ILMN_2718843	Fam111a	0.000385731	0.0584142	0.059919	0.0193009	1	0.568806	Alpha
ILMN_2706014	2010002N04Rik	0.000389834	0.0145798	0.700307	0.0194793	1	1.90641	Beta
ILMN_2685133	1700034H14Rik	0.000392046	0.94355	0.412891	0.0195629	1	0.839743	Alpha
ILMN_2976448	Daglb	0.000403825	7.85813e-09	0.0127668	0.0201229	1	0.410738	Gamma
ILMN_2446559	Tnfrsf4	0.000412709	0.293866	0.0302705	0.0205374	1	1.46377	Gamma
ILMN_2744138	Cttnbp2nl	0.0004195	0.328428	0.191989	0.0208467	1	1.40088	Gamma
ILMN_2882078	Phf13	0.000425289	7.9124e-09	0.153561	0.0211054	1	0.671353	Alpha
ILMN_1234496	Scrt2	0.000431389	0.00072536	0.168208	0.0213788	1	0.910105	Gamma
ILMN_2965526	Mtpap	0.000435113	0.0414612	0.936279	0.0215339	1	1.05707	Gamma
ILMN_2707941	Gpr83	0.000436476	4.05035e-14	0.263851	0.0215719	1	0.971692	Beta
ILMN_3161959	Rad54b	0.000441512	1.27324e-18	0.483274	0.0217911	1	1.13753	Alpha
ILMN_1223168	Cdc23	0.000444125	0.000103512	0.454064	0.0218902	1	1.33023	Beta
ILMN_2710253	Cyr61	0.00044481	9.5109e-06	0.364815	0.0218942	1	0.504762	Alpha
ILMN_1213989	Pmepa1	0.000446191	5.1235e-05	0.0042853	0.0219026	1	1.34033	Gamma
ILMN_1213382	Zkscan3	0.000445654	0.114566	0.410861	0.0219026	1	1.07532	Alpha
ILMN_1240264	Usp2	0.000450146	5.52296e-31	0.511243	0.0220669	1	1.18973	Gamma
ILMN_2756334	Nmb	0.00045572	0.966113	0.256866	0.02231	1	0.710068	Gamma
ILMN_2598766	Prox1	0.00045757	0.00194291	0.264298	0.0223703	1	1.36589	Gamma
ILMN_2629191	Cpm	0.000458381	7.75074e-09	0.0203722	0.0223798	1	0.946173	Beta
ILMN_1250201	Gm14131	0.000460227	1.45831e-14	0.189438	0.0224396	1	1.16523	Gamma
ILMN_2721929	Havcr2	0.000470507	1.40093e-05	0.0573497	0.0228522	1	0.907469	Gamma
ILMN_2676243	Hist1h2be	0.000470581	3.75532e-17	0.0349375	0.0228522	1	0.7762	Alpha
ILMN_2749669	Nr1d1	0.000469533	2.64774e-33	0.991236	0.0228522	1	0.664432	Gamma
ILMN_1238615	Cul2	0.000489107	0.0278102	0.0793424	0.0237057	1	0.801594	Gamma
ILMN_2790373	Snn	0.000489466	9.3865e-10	0.272662	0.0237057	1	0.538445	Gamma
ILMN_2593993	Eif4e2	0.000497258	0.421773	0.36864	0.024051	1	0.825139	Gamma
ILMN_2516124	Cnot3	0.00050061	0.00397573	0.578007	0.0241165	1	1.69036	Alpha
ILMN_2666080	Hapln2	0.00050056	0.000383632	0.595179	0.0241165	1	1.24613	Beta
ILMN_2777609	Tcea2	0.000499794	3.6811e-05	0.176574	0.0241165	1	0.497148	Gamma
ILMN_1220710	Hist1h1e	0.000501482	0.0266023	0.443595	0.0241264	1	1.15751	Alpha
ILMN_1225225	Elk1	0.000506075	0.229996	0.501592	0.0243151	1	1.28262	Alpha
ILMN_1257452	Arvcf	0.00050946	0.00981878	0.0377347	0.0244453	1	0.417054	Gamma
ILMN_2507494	Tmem141	0.000511018	0.0123104	0.303007	0.0244876	1	0.878188	Gamma
ILMN_1245256	Fam13b	0.000515543	1.45364e-23	0.446538	0.0246718	1	1.09172	Alpha
ILMN_2439378	Mtap6	0.000520602	1.27362e-11	0.959002	0.0248811	1	1.71275	Alpha
ILMN_2605960	Rab19	0.00052432	0.684658	0.231972	0.0250257	1	0.475832	Alpha
ILMN_1233199	Ccnt2	0.000526316	1.18185e-08	0.236228	0.025088	1	0.975769	Alpha
ILMN_2768972	Fam107a	0.000528762	0.278965	0.790926	0.0251714	1	1.04137	Alpha
ILMN_2770609	Ier5l	0.000532822	0.00048065	0.0227431	0.0253314	1	1.04356	Alpha
ILMN_2703138	Tmem125	0.000535766	1.83193e-06	0.0128112	0.025438	1	1.1549	Gamma
ILMN_1250257	ENSMUSG00000086889	0.00053913	2.69222e-17	0.00408679	0.0255642	1	0.435437	Alpha
ILMN_2509737	Trex1	0.000545761	0.0117494	0.162502	0.0258448	1	0.873538	Alpha
ILMN_2728379	Ivd	0.000547214	5.06102e-06	0.863103	0.0258798	1	0.386832	Gamma
ILMN_1216684	Tmem47	0.000550234	0.040594	0.0084195	0.0259887	1	0.629912	Alpha
ILMN_2545583	ENSMUSG00000047988	0.000550969	0.254246	0.0695715	0.0259895	1	4.90314	Beta
ILMN_1254814	Clk1	0.000551714	0.272065	0.1831	0.0259908	1	2.00509	Alpha
ILMN_2718815	Faf1	0.000553728	0.0241998	0.592368	0.0260518	1	0.924926	Gamma
ILMN_2701321	Dusp6	0.000558323	1.29752e-08	0.314945	0.0262339	1	0.550188	Alpha
ILMN_2760671	D030056L22Rik	0.000564432	0.145106	0.784566	0.0264866	1	0.642412	Alpha
ILMN_1247897	Lix1	0.000566474	0.50099	0.797607	0.0265481	1	0.424176	Alpha
ILMN_2801171	C030030A07Rik	0.000579644	0.00107543	0.128881	0.0271302	1	0.734522	Alpha
ILMN_2646260	Inpp4a	0.000583373	2.51097e-10	0.279624	0.0272418	1	0.734454	Alpha
ILMN_2639214	Cyp3a13	0.000583532	3.4139e-15	0.0911559	0.0272418	1	0.664181	Beta
ILMN_2605512	Lamb3	0.000585726	5.03913e-16	0.252814	0.027309	1	0.982444	Beta
ILMN_2765101	Nkx6-2	0.000592562	2.71023e-05	0.107179	0.0275922	1	1.41896	Alpha
ILMN_2764727	Actn2	0.00059575	0.715158	0.368135	0.0277051	1	0.58259	Alpha
ILMN_2712075	Lcn2	0.000598155	9.44506e-05	0.213106	0.0277457	1	2.58527	Beta
ILMN_2559669	Pbx1	0.000597944	0.577515	0.653539	0.0277457	1	1.00284	Alpha
ILMN_2435451	Ddi2	0.000602423	0.0934436	0.0387552	0.0279079	1	0.707928	Alpha
ILMN_2720763	Ftsjd1	0.000604021	0.568926	0.0055349	0.0279462	1	0.811673	Alpha
ILMN_1255766	Sh3bp2	0.000608171	1.31842e-05	7.8825e-07	0.0280857	1	1.47858	Beta
ILMN_1243639	Zic3	0.000608587	1.275e-05	0.876191	0.0280857	1	0.431337	Gamma
ILMN_1214228	Bdnf	0.000612131	0.0861355	0.249141	0.0282133	1	0.618131	Alpha
ILMN_1260569	1810013L24Rik	0.000613661	0.0932378	0.238849	0.0282479	1	1.00653	Alpha
ILMN_2651005	Erf	0.000615896	0.000193926	0.532863	0.0283148	1	0.907278	Alpha
ILMN_2687391	Wdr78	0.000621539	3.44157e-16	0.483471	0.028538	1	0.79836	Alpha
ILMN_2565748	Gabrg3	0.000623245	0.00586436	0.109081	0.0285801	1	1.04443	Alpha
ILMN_2773789	Pard6a	0.000627402	0.39252	0.591796	0.0287344	1	1.07096	Alpha
ILMN_3162180	BC066028	0.000629264	4.74886e-10	0.000751889	0.0287833	1	0.789961	Gamma
ILMN_1214120	Ip6k2	0.000637967	7.0718e-13	0.777709	0.0291255	1	1.08305	Gamma
ILMN_1228546	Camk1g	0.000638353	0.0693263	0.0682241	0.0291255	1	0.849216	Alpha
ILMN_3160970	Gpr17	0.00064288	1.08342e-21	0.324046	0.0292951	1	0.722039	Alpha
ILMN_1234955	Wnk1	0.000658598	0.168801	0.834953	0.0299737	1	1.72508	Alpha
ILMN_2754985	Phlda1	0.000662717	4.06517e-10	0.708049	0.0300479	1	1.55896	Alpha
ILMN_2635516	Phf12	0.00066182	0.75315	0.66372	0.0300479	1	1.06778	Gamma
ILMN_2655785	Hist1h2bk	0.000662591	0.00104548	0.727845	0.0300479	1	0.453882	Alpha
ILMN_2571469	Gm9996	0.000668372	5.03278e-15	0.48457	0.0302664	1	1.0759	Gamma
ILMN_2641228	Hspa12b	0.00067028	0.111595	0.348537	0.0303149	1	0.980159	Alpha
ILMN_2637032	Hipk1	0.000671341	0.00539627	0.777691	0.030325	1	1.12025	Gamma
ILMN_2621643	Col4a1	0.000675277	4.62331e-08	0.157343	0.030455	1	1.26115	Beta
ILMN_2665095	Casz1	0.000675899	0.0239514	0.04089	0.030455	1	0.380444	Gamma
ILMN_1228833	Pcdh10	0.00068045	1.37254e-07	0.443748	0.0305929	1	1.20148	Gamma
ILMN_1227624	Elac1	0.00068065	0.000676297	0.320371	0.0305929	1	0.672577	Alpha
ILMN_1221943	Sdf2l1	0.000681568	2.46938e-27	0.0293813	0.0305962	1	0.698796	Alpha
ILMN_1212695	Gpr84	0.000682952	0.0142124	0.00105081	0.0306204	1	0.878184	Alpha
ILMN_1220700	Irgq	0.000705112	1.64591e-05	0.261979	0.0315749	1	0.536187	Alpha
ILMN_1244081	Rgs4	0.000727063	0.110946	0.149622	0.0324959	1	0.883461	Alpha
ILMN_2861787	Tmem49	0.000727473	0.83882	0.532024	0.0324959	1	0.531048	Alpha
ILMN_2656031	Grasp	0.000732389	0.00904676	0.998981	0.0326752	1	1.73366	Alpha
ILMN_1229530	Csk	0.000735207	8.26807e-06	0.153808	0.0327606	1	1.15361	Alpha
ILMN_1236445	Irak2	0.000739764	2.59697e-05	0.00137193	0.0329231	1	1.08319	Gamma
ILMN_2419275	Zfp28	0.000749369	3.01984e-11	0.000787688	0.0333097	1	0.67681	Gamma
ILMN_3002610	Phf7	0.000751029	5.04755e-12	0.588874	0.0333425	1	0.582126	Gamma
ILMN_2673358	Myom3	0.000756217	0.963633	0.407171	0.0335318	1	0.453922	Gamma
ILMN_2749448	Plekho2	0.000758647	5.55477e-08	0.121523	0.0335984	1	1.7057	Alpha
ILMN_2675289	Amn	0.000772767	6.59426e-11	0.0257982	0.034182	1	2.00423	Gamma
ILMN_2877900	Cpne5	0.000783678	1.80477e-10	0.528825	0.0346223	1	1.18867	Gamma
ILMN_2516710	Zc3h12b	0.000803196	0.650308	0.296645	0.0354414	1	1.14541	Alpha
ILMN_2688653	Epha2	0.000812146	0.00324884	0.164003	0.0357927	1	0.972027	Alpha
ILMN_2491125	ENSMUSG00000079961	0.000819369	1.19604e-07	0.412352	0.0360672	1	0.451816	Gamma
ILMN_3109491	6430527G18Rik	0.000843562	3.22237e-05	0.263555	0.037087	1	0.894456	Alpha
ILMN_3024681	Mobp	0.000855319	0.0366564	0.225349	0.0375583	1	0.865773	Alpha
ILMN_1253336	Gfod1	0.000858023	9.85049e-10	0.341265	0.0376315	1	0.940981	Beta
ILMN_2790246	Herpud1	0.000871865	3.05848e-06	0.0759579	0.0381923	1	1.00879	Alpha
ILMN_2603364	Mchr1	0.000874002	0.0320043	0.900135	0.0381936	1	1.3329	Alpha
ILMN_2440486	3300002A11Rik	0.000873119	1.3647e-23	0.55169	0.0381936	1	0.346305	Gamma
ILMN_1231713	Mdga2	0.000875732	4.20564e-06	0.157205	0.0382231	1	0.51796	Alpha
ILMN_2653444	Rbm33	0.000883307	2.44279e-18	0.676027	0.0385073	1	0.511129	Alpha
ILMN_2727829	9030624G23Rik	0.000894692	0.0240176	0.59351	0.0389567	1	0.531696	Gamma
ILMN_2680665	1810049H13Rik	0.000901035	2.55844e-09	0.0130817	0.0391858	1	1.23322	Gamma
ILMN_2988678	Pcif1	0.000920332	0.00115595	0.489632	0.0399771	1	0.80559	Gamma
ILMN_2681936	Purg	0.000923519	1.87165e-20	0.0111264	0.0400532	1	0.854136	Alpha
ILMN_2677065	Ninl	0.000924297	9.58327e-16	0.000365441	0.0400532	1	0.800408	Gamma
ILMN_1229202	1700084C01Rik	0.00093143	2.30015e-18	0.595703	0.0403141	1	0.956377	Alpha
ILMN_1256523	Trpc2	0.000942683	0.00125972	0.0559842	0.0407512	1	0.590637	Alpha
ILMN_2561062	Tmco1	0.000943778	0.521024	0.275772	0.0407512	1	0.474909	Gamma
ILMN_1214571	Cd109	0.000945027	0.6295	0.261318	0.0407565	1	0.594474	Beta
ILMN_1240553	Htra2	0.000960403	4.66497e-10	0.269385	0.0413704	1	0.408215	Gamma
ILMN_2837226	Nudcd3	0.000961648	0.00227197	0.836306	0.0413748	1	0.423495	Gamma
ILMN_2855298	Zfp334	0.0009715	4.49588e-05	0.43307	0.0417492	1	0.817706	Gamma
ILMN_1214179	Ppm1d	0.000973009	0.00072952	0.0628091	0.0417644	1	0.797617	Alpha
ILMN_2692615	Tgm2	0.000982608	0.000122215	0.430004	0.0421266	1	0.514885	Beta
ILMN_3009719	Fancm	0.000984039	1.13151e-06	0.707278	0.042138	1	0.751706	Gamma
ILMN_2695047	Pnpla7	0.000985594	3.75151e-12	0.32985	0.0421548	1	0.454774	Beta
ILMN_1225042	Zdhhc6	0.000995656	0.000355109	0.0768453	0.0425349	1	0.464295	Alpha
ILMN_1247302	3010026O09Rik	0.0010216	2.0166e-11	0.243235	0.0435918	1	0.65622	Gamma
ILMN_1251968	ENSMUSG00000052188	0.00102702	0.000210344	0.915691	0.0437202	1	0.900984	Gamma
ILMN_2759159	Hist1h4a	0.00102599	4.76794e-05	0.12646	0.0437202	1	0.77673	Alpha
ILMN_2776850	Gas7	0.00103766	1.63361e-18	0.0534985	0.0441213	1	0.716818	Alpha
ILMN_1228849	Hist2h2aa1	0.0010417	1.72796e-06	0.205933	0.0442413	1	0.600423	Gamma
ILMN_1228862	Gm9989	0.0010447	0.352108	0.271252	0.0443164	1	1.50682	Alpha
ILMN_2429808	Znhit1	0.00105974	0.301606	0.476759	0.0449021	1	0.347443	Alpha
ILMN_2565686	Neurl1a	0.00106358	0.111931	0.6465	0.0450122	1	0.681304	Alpha
ILMN_2720995	Pold3	0.0010665	3.63826e-07	0.00672622	0.0450303	1	0.626738	Alpha
ILMN_1237693	Ccdc74a	0.00106545	0.000145382	0.368965	0.0450303	1	0.328295	Gamma
ILMN_1219253	Olfml1	0.00108471	1.35546e-05	0.523018	0.0457458	1	0.702723	Gamma
ILMN_1235808	Sorbs2	0.00108731	0.416808	0.0100477	0.0458025	1	1.45588	Gamma
ILMN_1257061	Med11	0.0010931	0.31079	0.754211	0.0459927	1	0.836899	Alpha
ILMN_1228542	Gtf3c4	0.00110496	0.0268347	0.00391568	0.0464379	1	0.98144	Alpha
ILMN_1251067	BC021891	0.00112705	3.5363e-14	0.00333762	0.0473111	1	0.450019	Gamma
ILMN_2859558	Insm1	0.00113094	0.386696	0.0238248	0.0474197	1	0.595771	Alpha
ILMN_2970744	Acsm4	0.00113319	0.547173	0.505355	0.0474591	1	0.239774	Alpha
ILMN_2768831	Siah1a	0.00115954	0.0187724	0.263141	0.0485064	1	0.731346	Gamma
ILMN_1249160	Lgi1	0.00116415	0.000658921	0.889362	0.0486134	1	1.85837	Alpha
ILMN_2665459	Ptprr	0.00116612	0.0104137	0.236037	0.0486134	1	1.3782	Alpha
ILMN_1235727	Reln	0.00116561	4.00473e-34	3.39756e-08	0.0486134	1	0.659805	Alpha
ILMN_2751587	Ndst2	0.00118187	0.000397907	0.142646	0.0492132	1	0.508997	Gamma
ILMN_2451662	Zbtb25	0.00118599	7.22762e-09	0.598237	0.0493281	1	0.465922	Gamma
ILMN_1254237	Stx3	0.00119778	3.94784e-15	0.666	0.0497616	1	0.685659	Gamma
ILMN_2550570	Fibp	0.00122018	0.00325331	0.649302	0.0506341	1	1.09603
ILMN_1220626	Krit1	0.00122422	0.203281	0.132823	0.0506977	1	1.1229
ILMN_1257666	Tspan14	0.00122451	1.95933e-09	0.426912	0.0506977	1	0.583513
ILMN_2916008	Agxt2l2	0.00122811	0.000159728	0.172003	0.0507886	1	0.602497
ILMN_2685770	Vangl2	0.00123472	4.58228e-10	0.0732191	0.0510037	1	0.700191
ILMN_3007680	Mpp6	0.0012587	5.09145e-09	0.599552	0.0519352	1	0.719601
ILMN_2549714	4930528A17Rik	0.00127285	0.000974748	0.482543	0.052459	1	0.387586
ILMN_1231035	Csnk1d	0.00129078	0.750222	0.536116	0.0531378	1	2.34733
ILMN_2788121	Dynll1	0.00129562	4.28309e-05	0.58069	0.0532761	1	0.805101
ILMN_2592996	Gpr6	0.00132154	0.190545	0.808962	0.0542805	1	1.53639
ILMN_1242378	AI848100	0.00133394	0.677186	0.964319	0.0547279	1	0.972986
ILMN_2434235	Taok1	0.00135762	0.0139795	0.90317	0.0556363	1	0.596314
ILMN_1218761	Lzts2	0.00136542	0.0466034	0.420621	0.0558929	1	1.57701
ILMN_2546423	Ndufa3	0.00137054	0.00342657	0.135159	0.056039	1	0.673335
ILMN_1226169	Sfrs11	0.00139562	0.00884193	0.982305	0.0570003	1	0.757512
ILMN_1235499	Pros1	0.00139866	0.612565	0.321605	0.05706	1	0.794626
ILMN_1259610	Cd276	0.00141157	0.136066	0.124186	0.0573928	1	0.989575
ILMN_1215363	Srpk2	0.00141143	0.0499738	0.545193	0.0573928	1	0.760583
ILMN_2661422	Ramp2	0.0014088	1.47021e-07	0.270387	0.0573928	1	0.65657
ILMN_1224637	Foxq1	0.00143175	5.00915e-13	0.00104156	0.0581481	1	1.36976
ILMN_2617305	Nudt8	0.00143941	7.22905e-06	0.545024	0.0583936	1	0.546959
ILMN_1249886	Rln1	0.00145273	0.452388	0.298965	0.058868	1	0.577829
ILMN_2486818	Arhgef7	0.00145468	2.60393e-09	0.63893	0.0588811	1	0.552773
ILMN_3001013	Armcx5	0.00145947	1.82234e-09	0.545559	0.0589432	1	0.977431
ILMN_1239208	ENSMUSG00000048600	0.00145811	0.0198466	0.669814	0.0589432	1	0.634777
ILMN_2774580	ENSMUSG00000086953	0.00146919	0.533322	0.309534	0.05927	1	0.353539
ILMN_2424713	Kalrn	0.00147857	3.31154e-07	0.0627961	0.0595705	1	1.042
ILMN_1253062	Insc	0.00147993	2.80422e-22	0.0174055	0.0595705	1	0.817824
ILMN_1223734	Atf4	0.00148388	1.61707e-05	0.989033	0.0596632	1	1.14739
ILMN_2737368	Stab2	0.00149584	0.00622899	0.0201772	0.0600774	1	0.550084
ILMN_1250472	Elmo1	0.00150877	5.79479e-05	0.00316457	0.0605295	1	0.397786
ILMN_2742420	Spg7	0.00151051	0.30924	0.943353	0.0605324	1	0.542978
ILMN_2747857	Slc27a3	0.00152163	0.00106105	0.0501581	0.0609105	1	1.00354
ILMN_2669714	Pltp	0.00152696	0.267852	0.40206	0.0610567	1	2.14276
ILMN_1222402	Pla2g4b	0.00155229	1.2569e-05	0.110762	0.0620011	1	0.612504
ILMN_3090825	Sfrs13a	0.00156045	0.189182	0.186257	0.0622581	1	0.633013
ILMN_1235810	Nebl	0.00156509	1.84073e-11	0.948462	0.0623747	1	0.475799
ILMN_2456536	1700080G18Rik	0.00159178	1.69094e-06	0.599245	0.0633218	1	0.682889
ILMN_2836586	Mfsd10	0.00159235	0.0107563	0.943577	0.0633218	1	0.431262
ILMN_2570602	Lrrc16a	0.00159486	0.0212276	0.425588	0.0633522	1	0.6143
ILMN_2548974	Chic2	0.00160444	0.168364	0.878169	0.0636628	1	1.08086
ILMN_2492961	6530401N04Rik	0.00160931	2.9358e-11	0.625288	0.0637859	1	0.667459
ILMN_2733045	Lcn8	0.00161145	0.0258601	0.907742	0.063801	1	0.370002
ILMN_2689998	Fjx1	0.00161416	0.760966	0.0456353	0.0638386	1	0.400731
ILMN_1256247	Ano2	0.00163073	7.42194e-35	0.200619	0.0644235	1	0.418827
ILMN_1259372	Zfp287	0.00163252	0.258379	0.423365	0.0644239	1	0.472812
ILMN_1219494	Trim43c	0.00164001	0.132252	0.0475474	0.0646493	1	0.868253
ILMN_1227914	Acsl1	0.00164749	0.41051	0.57357	0.0648032	1	0.695334
ILMN_2735118	Pprc1	0.00164631	9.91439e-12	0.237103	0.0648032	1	0.61111
ILMN_2735766	Zfp790	0.00165079	0.00456306	0.0945594	0.0648625	1	1.1249
ILMN_2723051	Ccdc85a	0.0016592	0.781166	0.895901	0.0651222	1	0.453128
ILMN_2777437	Fzd3	0.00166271	2.85993e-16	0.432979	0.0651894	1	0.298189
ILMN_2729097	Fbxl20	0.00167727	7.28716e-05	9.02771e-05	0.065671	1	0.758356
ILMN_2824002	Frat2	0.00168043	0.0024229	0.0104563	0.065671	1	0.731913
ILMN_1222934	Bves	0.0016788	4.38368e-07	0.0682943	0.065671	1	0.407626
ILMN_2422416	Tnfrsf13b	0.00169089	0.00720226	0.324507	0.0660086	1	0.626882
ILMN_1241610	Adrb2	0.00169511	0.000775232	0.87623	0.0661019	1	0.312465
ILMN_2435584	Tpm3	0.00170401	4.91693e-06	0.514585	0.0663777	1	0.960994
ILMN_1258115	Lrrfip2	0.00171	1.00919e-11	0.23269	0.0665394	1	0.724287
ILMN_2501865	ENSMUSG00000075216	0.00172154	0.00807343	0.145019	0.0669165	1	0.447865
ILMN_2944870	Klhl5	0.00173619	2.72617e-05	0.268323	0.0674138	1	0.345041
ILMN_1220785	Reln	0.00174459	2.80598e-24	4.2966e-08	0.0675949	1	1.44608
ILMN_1246999	Ddx18	0.001744	0.0513426	0.628148	0.0675949	1	1.10386
ILMN_1230447	Matn2	0.00176005	0.176248	0.450343	0.0681212	1	0.395737
ILMN_1246725	Mrps6	0.00177131	1.19206e-11	0.0291792	0.0684107	1	0.591759
ILMN_3162202	Tmem86b	0.00176987	0.000189992	0.730779	0.0684107	1	0.419491
ILMN_2724841	Stac3	0.00177478	3.17786e-11	0.472996	0.0684718	1	0.508567
ILMN_2727359	Bmx	0.00178822	0.142368	0.196493	0.0689167	1	0.51832
ILMN_1248235	Tmem128	0.00181966	0.00961284	0.53999	0.0700068	1	1.35471
ILMN_2565738	Pla2g3	0.00182037	0.0692738	0.360399	0.0700068	1	0.759056
ILMN_2576800	Gm15155	0.00182956	0.517054	0.64309	0.0702857	1	0.354459
ILMN_1250099	Klhl29	0.00183361	2.16201e-10	0.208838	0.0703669	1	0.568471
ILMN_1238511	4930402H24Rik	0.00183757	1.08666e-10	0.422941	0.0704441	1	0.980675
ILMN_2687403	Fcgr3	0.00185044	0.0383435	0.270192	0.0708623	1	1.15238
ILMN_1223543	Naa20	0.0018573	0.00239754	0.346755	0.0710499	1	0.739152
ILMN_1219025	9030409G11Rik	0.00186496	0.000612237	0.0192026	0.0712615	1	0.551478
ILMN_2698107	Eif1a	0.00186676	3.84414e-06	0.719748	0.0712615	1	0.525347
ILMN_1247981	Rrbp1	0.00187027	0.0243897	0.926135	0.0713201	1	0.402978
ILMN_2669912	Nrp1	0.0018813	4.25186e-14	0.0145158	0.0715903	1	1.14614
ILMN_2826157	Taf12	0.00187984	4.5224e-13	0.113579	0.0715903	1	0.41313
ILMN_2663196	Rin2	0.00189353	0.0377401	0.800569	0.0719799	1	1.43252
ILMN_2510740	Zfp426	0.0018968	0.164404	0.181056	0.0720285	1	0.614246
ILMN_2457773	E330009J07Rik	0.00190505	1.84533e-09	0.565351	0.0722663	1	0.504873
ILMN_2701815	Plxna2	0.00193018	0.00111005	0.373972	0.0731429	1	1.01483
ILMN_2942011	Robo4	0.00193453	4.30477e-08	0.550804	0.073231	1	0.978769
ILMN_1246664	Dock4	0.00193701	0.000104471	0.251593	0.0732484	1	0.899389
ILMN_2719908	Cyp2j9	0.00194085	0.879605	0.871411	0.0733171	1	0.405092
ILMN_2573826	Gad1	0.00195595	0.0639869	0.993509	0.0735931	1	1.28456
ILMN_1249905	Dbndd2	0.00195411	0.400639	0.191551	0.0735931	1	1.06323
ILMN_1230031	Hnrpll	0.00195628	0.179121	0.369655	0.0735931	1	0.351207
ILMN_2615431	1200009O22Rik	0.00195249	0.346952	0.00480423	0.0735931	1	0.185813
ILMN_2820814	Tbc1d15	0.00196194	0.0339344	0.723142	0.0737293	1	0.54526
ILMN_1258578	Ahnak	0.00199077	1.03494e-06	0.0653699	0.0745808	1	1.05996
ILMN_2619455	Mcat	0.00198886	3.80107e-14	0.0804138	0.0745808	1	0.547965
ILMN_1227785	B3gntl1	0.00198729	3.32696e-09	0.0311968	0.0745808	1	0.394017
ILMN_1232578	2700046A07Rik	0.00200101	1.58428e-05	0.0162795	0.0748869	1	0.535972
ILMN_2722938	Ppp1r15a	0.00201834	0.0585805	0.495522	0.0754577	1	1.80043
ILMN_2932474	Tctn3	0.00205386	2.73853e-05	0.856195	0.0767065	1	0.265206
ILMN_2737092	Utp23	0.00207016	0.625213	0.521973	0.0772354	1	0.823422
ILMN_1246576	Hist1h4i	0.00208436	4.63379e-05	0.442422	0.0776854	1	0.417294
ILMN_1219407	1700054N08Rik	0.00209481	2.76461e-15	0.244009	0.0779944	1	0.922515
ILMN_2723513	Fam13b	0.0020989	6.70115e-27	0.702668	0.0780666	1	0.509995
ILMN_2614212	Mapkapk2	0.00210228	0.530676	0.4275	0.078112	1	0.708627
ILMN_1217061	Casp9	0.00210738	0.000566099	0.151312	0.0782213	1	0.261833
ILMN_1227001	Ptbp1	0.00210983	0.108897	0.94904	0.0782321	1	0.97341
ILMN_1257630	1110012J17Rik	0.00211754	0.000358726	0.836395	0.0784377	1	0.783753
ILMN_1250827	ENSMUSG00000044941	0.00212076	0.123418	0.283724	0.0784767	1	0.535173
ILMN_2623064	Snx24	0.00213314	1.76052e-12	0.0489456	0.0788544	1	0.95432
ILMN_1220121	Kif23	0.00213734	0.309816	0.00835686	0.0789292	1	0.518555
ILMN_2680256	Acacb	0.00214	0.0237593	0.115513	0.0789469	1	0.674701
ILMN_1245710	Ccl2	0.0021724	0.71653	0.886212	0.0800606	1	0.358244
ILMN_1247465	9630025I21Rik	0.00222277	7.27839e-06	0.0139542	0.0818337	1	0.492209
ILMN_1249753	ENSMUSG00000085945	0.00224196	0.381246	0.172827	0.0824465	1	0.704146
ILMN_1250174	Ripply2	0.00224625	1.45177e-13	0.0130286	0.0824465	1	0.5268
ILMN_1259473	Fen1	0.00224542	3.12226e-05	0.294181	0.0824465	1	0.430193
ILMN_2708681	Ltbp4	0.00226109	0.78978	0.954312	0.0829072	1	0.584931
ILMN_2667369	B4galt1	0.00228384	0.0448715	0.0361033	0.0833861	1	1.23077
ILMN_2671923	Ly86	0.00227804	0.000346901	0.178906	0.0833861	1	0.908237
ILMN_2769261	Ercc5	0.00228514	0.0466484	0.380037	0.0833861	1	0.785836
ILMN_1213148	Slc2a8	0.00228368	3.62909e-05	0.305599	0.0833861	1	0.387007
ILMN_1233637	Amz2	0.00228565	1.51597e-05	0.175171	0.0833861	1	0.353824
ILMN_2433635	Epha5	0.00228936	0.338004	0.092592	0.0834374	1	0.908777
ILMN_1234196	6030458C11Rik	0.00229759	0.765466	0.978673	0.0836529	1	1.45881
ILMN_2730463	Cdt1	0.00230215	0.00406907	0.550651	0.083735	1	0.732397
ILMN_2618525	Camk2a	0.00230928	0.966062	0.51274	0.0839101	1	0.501164
ILMN_2668124	Amy2a2	0.00232024	2.75994e-09	0.602582	0.0842236	1	1.05664
ILMN_2597606	Gjc2	0.00232918	0.0212389	0.0450182	0.0844638	1	0.839081
ILMN_2751603	Phxr4	0.00233606	0.107208	0.0268558	0.0846286	1	0.778964
ILMN_1230745	8430419L09Rik	0.0023565	5.13177e-09	0.200883	0.0852838	1	0.833632
ILMN_2502516	Dnajb5	0.00236862	0.000103606	0.728577	0.0856369	1	0.548275
ILMN_1241369	Gpr149	0.00238054	0.0276169	0.378565	0.0859819	1	0.908188
ILMN_2659644	Map2k3	0.0023886	0.00457992	0.0847233	0.086187	1	0.646126
ILMN_1224003	Ptbp1	0.00239797	0.27204	0.819679	0.0864389	1	1.11203
ILMN_1229091	Nr1d1	0.00241713	7.95204e-43	0.978593	0.0870432	1	0.875934
ILMN_1238374	Cdc7	0.00242959	3.30928e-05	0.555069	0.0874048	1	0.913869
ILMN_2767635	Tmem49	0.00243437	0.0740245	0.830588	0.0874391	1	0.545829
ILMN_1232182	Ctnnbip1	0.00243537	0.362486	0.48806	0.0874391	1	0.447676
ILMN_2710274	Slc9a3r2	0.00244079	0.438869	0.952691	0.0875471	1	0.674728
ILMN_2703886	Mphosph6	0.00244527	0.00125046	0.0781747	0.087621	1	0.991676
ILMN_1235329	Etv5	0.00247166	3.53036e-39	0.254283	0.0884791	1	1.40092
ILMN_1230391	Cyb5d1	0.0024867	0.0270951	0.623728	0.0889297	1	0.470059
ILMN_2792809	Arpc5	0.00249463	0.00421894	0.195314	0.0891252	1	0.613506
ILMN_2630730	Sf3a1	0.00250496	4.60584e-06	0.539302	0.0894061	1	0.635817
ILMN_2638558	Pes1	0.00252424	1.88653e-07	0.983747	0.0900054	1	0.725078
ILMN_1223628	Mobp	0.00254893	0.186893	0.693618	0.0906619	1	1.24695
ILMN_1257704	Ttc14	0.00255016	0.12757	0.291339	0.0906619	1	0.959561
ILMN_1214934	Cdk5rap3	0.00254929	4.12939e-13	0.281655	0.0906619	1	0.620668
ILMN_2674132	Fibp	0.00257047	0.107014	0.819386	0.0912052	1	1.04624
ILMN_2509327	Wipf3	0.00256801	0.0240093	0.864973	0.0912052	1	0.791942
ILMN_1223317	Lgals3	0.00259519	0.170367	0.115144	0.091992	1	1.67747
ILMN_2421925	Wdfy1	0.00261266	0.875178	0.61923	0.0925207	1	1.32321
ILMN_2641514	Taf12	0.00262054	6.21332e-22	0.0591697	0.0927093	1	0.48085
ILMN_2893063	Rnf219	0.00264982	0.121693	0.874561	0.0936537	1	0.734312
ILMN_1227602	Denr	0.00266911	1.10647e-10	0.505484	0.0942436	1	0.269145
ILMN_2680054	D0H4S114	0.00268677	0.0819885	0.143799	0.0947746	1	0.496483
ILMN_1227018	Il1a	0.00269291	0.90261	0.00860045	0.094899	1	0.427103
ILMN_2464898	Amz2	0.00269865	5.49788e-12	0.828773	0.0949666	1	0.614948
ILMN_1222350	Surf6	0.00270007	3.39251e-05	0.825575	0.0949666	1	0.447587
ILMN_2638473	Gkn3	0.00272298	2.67311e-14	8.0718e-07	0.0956793	1	1.45239
ILMN_2841024	Pnpla1	0.00274408	0.584479	0.144451	0.0963272	1	0.374092
ILMN_2422982	Synpo	0.0027607	5.79305e-07	0.354727	0.096817	1	1.05618
ILMN_2449193	Atg4d	0.00277448	0.244586	0.784336	0.0972062	1	0.412464
ILMN_2616196	Sox11	0.00278511	0.0250255	0.0938971	0.0972683	1	0.798281
ILMN_2699621	Dlk2	0.00278339	3.51963e-11	0.897383	0.0972683	1	0.681825
ILMN_1252809	5031439G07Rik	0.0027804	0.000137388	0.182913	0.0972683	1	0.664849
ILMN_2451238	Ntrk2	0.002787	6.01717e-17	0.0317843	0.0972683	1	0.510001
ILMN_1221251	1110012D08Rik	0.00279893	0.00470937	0.0768045	0.0975614	1	0.891377
ILMN_1233064	Cdk2	0.00280078	3.87166e-05	0.244205	0.0975614	1	0.249097
ILMN_1243330	Zbtb40	0.00281378	3.1158e-12	0.108018	0.09792	1	0.719587
ILMN_1231072	Jhdm1d	0.00282124	0.0224631	0.981989	0.0980854	1	1.46891
ILMN_1257725	March11	0.00283915	0.159279	0.616766	0.0986136	1	0.827221
ILMN_1226329	Cd93	0.00284304	0.00503543	0.110629	0.0986539	1	0.598417
ILMN_2723931	E2f6	0.00285421	4.55468e-13	0.276018	0.098947	1	0.460024
ILMN_2450328	Zfp58	0.00286068	0.285851	0.841606	0.0990765	1	0.641133
ILMN_2737101	Gnpda2	0.00287436	0.38572	0.43239	0.0994549	1	0.961423
ILMN_2663403	Ccl19	0.0028873	0.650918	0.238826	0.0998073	1	0.900092
ILMN_2641946	Rtel1	0.00289581	1.7045e-10	0.973302	0.100006	1	0.302623
ILMN_3105417	Bdnf	0.00291051	0.171342	0.000625995	0.100418	1	1.23958
ILMN_2687011	Krt12	0.00293148	2.06832e-06	0.143461	0.101045	1	1.14734
ILMN_2960467	Slc25a3	0.00300368	0.33109	0.945588	0.103436	1	0.827372
ILMN_2739998	Tmem74	0.00302085	4.12824e-09	0.00735333	0.103928	1	0.759452
ILMN_2992709	Trem2	0.00306229	0.0265849	0.0773595	0.105254	1	1.07171
ILMN_2515217	Tmem186	0.0030703	0.129853	0.888955	0.105429	1	1.13315
ILMN_3129825	Prosc	0.00309178	0.00785573	0.769811	0.106053	1	0.984513
ILMN_2675569	Sfxn1	0.00309433	0.0100086	0.791016	0.106053	1	0.674694
ILMN_1256970	Adamts18	0.00311249	8.25679e-05	0.807691	0.106575	1	0.407945
ILMN_1252526	Zswim3	0.0031604	8.63894e-05	0.010938	0.108113	1	0.818128
ILMN_1216136	Cbfa2t3	0.00316762	1.66558e-21	0.377795	0.108258	1	0.649297
ILMN_2744414	Nme3	0.00318963	0.0225304	0.782243	0.108907	1	0.847727
ILMN_2635738	Atp8a2	0.0032095	8.94268e-05	0.826999	0.109388	1	0.565092
ILMN_2432092	Abcf3	0.00320975	2.32481e-10	0.037217	0.109388	1	0.265349
ILMN_2783403	Ptpn12	0.00325486	0.0752363	0.327539	0.110821	1	0.679204
ILMN_2626235	Lgals4	0.00327117	0.0685981	0.534812	0.111272	1	0.597901
ILMN_1241561	Tctn3	0.00328156	2.70923e-08	0.363888	0.111521	1	0.282706
ILMN_2606746	Car2	0.00329184	8.00577e-10	0.982414	0.111765	1	0.629536
ILMN_2429238	Slitrk1	0.00329637	0.00411785	0.0255751	0.111814	1	0.458394
ILMN_1241870	Pkn2	0.00332864	0.531997	0.996843	0.112803	1	0.47892
ILMN_2426833	Wdr60	0.003341	0.0129815	0.37487	0.113116	1	0.612302
ILMN_2665050	Map3k14	0.00334609	0.000920259	0.29032	0.113183	1	0.473167
ILMN_1235963	Cpne3	0.00340395	0.00196141	0.748413	0.115033	1	0.221334
ILMN_1216335	Cttnbp2nl	0.0034719	2.79985e-05	0.150008	0.11722	1	1.72744
ILMN_3095462	Mfap3	0.00351437	1.23291e-09	0.618941	0.118543	1	0.753882
ILMN_1248267	E030030I06Rik	0.00355773	0.0689135	0.699682	0.119894	1	0.354191
ILMN_1244769	Cpsf6	0.00360287	0.00102255	0.596306	0.121189	1	0.911758
ILMN_2662387	Lmna	0.00360086	0.0120757	0.518956	0.121189	1	0.587813
ILMN_3119014	Elk3	0.00361748	0.0139273	0.251015	0.121568	1	0.350405
ILMN_2925675	Nol11	0.00362762	4.15839e-06	0.174249	0.121796	1	0.828524
ILMN_2765989	Otub2	0.00363937	1.39541e-05	0.524431	0.122077	1	0.748178
ILMN_1246291	Pwwp2b	0.00364824	4.6006e-16	0.444996	0.122262	1	0.678881
ILMN_1230377	Mtmr10	0.0036736	0.114251	0.744966	0.122998	1	0.709605
ILMN_2571616	Tpm4	0.00368988	0.00170032	0.943664	0.123429	1	0.665261
ILMN_2683095	Thtpa	0.00372976	1.81962e-17	0.0358888	0.124533	1	0.524201
ILMN_2469527	ENSMUSG00000085609	0.00372932	0.222713	0.352777	0.124533	1	0.373745
ILMN_2713305	F11r	0.00373367	1.34117e-05	0.0535656	0.124548	1	0.825901
ILMN_2711007	Ap2b1	0.00374833	0.00924422	0.0844604	0.124922	1	0.458448
ILMN_2619861	Nipsnap1	0.00379263	1.9821e-05	0.437445	0.126283	1	1.07766
ILMN_1244086	Impa2	0.00380757	3.78713e-12	0.157886	0.126664	1	0.327035
ILMN_1227596	Pmvk	0.00381662	0.616695	0.940584	0.126848	1	0.433207
ILMN_2585112	Lrrcc1	0.00387801	0.00161846	0.28332	0.128771	1	0.463194
ILMN_1260331	ENSMUSG00000061490	0.003892	7.31545e-08	0.23435	0.12903	1	0.333221
ILMN_2494618	Usp22	0.00389296	1.926e-06	0.553288	0.12903	1	0.23406
ILMN_1244845	Narf	0.00394616	1.10352e-10	0.0426256	0.130674	1	0.589456
ILMN_2856668	Mett11d1	0.00395361	0.182847	0.463665	0.130801	1	0.99078
ILMN_1226514	Gab3	0.00395777	8.16137e-07	0.163662	0.13082	1	0.569739
ILMN_1218228	Rilp	0.00399572	0.00857204	0.522958	0.131737	1	0.980902
ILMN_1243449	Dapk1	0.00399573	4.5734e-08	0.0293021	0.131737	1	0.770341
ILMN_1243129	Slc11a2	0.00399643	3.338e-06	0.82597	0.131737	1	0.701894
ILMN_2759335	Rnmt	0.00401629	0.00264192	0.786179	0.132152	1	0.538408
ILMN_2676765	2810459M11Rik	0.00401998	0.000117629	0.37031	0.132152	1	0.39786
ILMN_2462697	Il4i1	0.00401709	0.387315	0.217891	0.132152	1	0.263166
ILMN_1220697	Notch4	0.00403886	0.00012249	0.196778	0.132653	1	1.4643
ILMN_2774528	Rwdd2a	0.00404745	0.224012	0.753842	0.132814	1	0.773653
ILMN_2870295	Cldn1	0.00405283	0.000292686	0.110105	0.132871	1	1.68533
ILMN_1219935	Cars	0.00406374	0.00220132	0.650496	0.132987	1	0.980949
ILMN_1243372	Anks1b	0.00406159	0.0014786	0.497562	0.132987	1	0.887318
ILMN_2513451	Klhl24	0.00408409	0.31092	0.0945669	0.133515	1	1.02385
ILMN_1231164	Zfp810	0.00408723	1.47457e-13	0.368016	0.133515	1	0.49379
ILMN_1256907	Pbx1	0.00409111	8.76723e-09	0.868898	0.133521	1	0.762927
ILMN_2476452	Cpm	0.00410582	3.89608e-05	0.283234	0.133881	1	0.57479
ILMN_1255335	Dclre1b	0.00411255	0.664173	0.353584	0.13398	1	0.483362
ILMN_2691567	Hyi	0.0041272	0.0656906	0.518709	0.134215	1	1.05246
ILMN_1220793	Rbm4b	0.00412587	5.69159e-16	0.661092	0.134215	1	0.448197
ILMN_1252392	Gabpa	0.00413455	4.76984e-06	0.716297	0.134334	1	0.274952
ILMN_1226919	ENSMUSG00000086363	0.00415319	3.7172e-13	0.316482	0.134698	1	0.744638
ILMN_2571225	Cd99l2	0.00415198	7.32144e-05	0.368491	0.134698	1	0.316983
ILMN_1246733	Gm22	0.00418064	0.0160281	0.000792033	0.135104	1	1.31855
ILMN_2591425	Gucy1a3	0.00417427	0.0162693	0.088947	0.135104	1	0.72149
ILMN_1231978	Pdzd2	0.00418038	8.3035e-19	2.96357e-06	0.135104	1	0.511565
ILMN_3163063	Bnip2	0.00417585	0.0125868	0.417552	0.135104	1	0.427157
ILMN_2427869	Spata24	0.00420477	6.98982e-10	0.0545998	0.135763	1	1.50906
ILMN_2634720	Polr1d	0.00421214	0.00213742	0.682762	0.13588	1	0.758667
ILMN_1213174	A330017A19Rik	0.00422676	0.590916	0.742806	0.136181	1	0.945213
ILMN_1252464	Pcsk4	0.00422899	5.15037e-06	0.882787	0.136181	1	0.409496
ILMN_2618714	Pdgfb	0.00427525	0.0113454	0.113172	0.137426	1	0.888537
ILMN_2426898	Gabrg3	0.0042729	0.396767	0.722118	0.137426	1	0.573026
ILMN_2508910	Tpst2	0.00429298	4.25684e-10	0.132757	0.137874	1	1.25944
ILMN_2621708	Abcc4	0.00432964	1.19664e-20	0.0271492	0.138928	1	0.763879
ILMN_2718149	Homer1	0.00435103	3.68182e-16	0.0900082	0.139491	1	0.731389
ILMN_2685392	Ccr5	0.00436005	0.894932	0.426811	0.139656	1	0.416845
ILMN_1229566	Mcm9	0.00437928	1.46398e-25	0.216022	0.140149	1	0.411125
ILMN_2559403	Spock1	0.0044331	0.100195	0.287013	0.141725	1	0.421171
ILMN_1254656	Sprn	0.00443637	1.06886e-09	0.0992425	0.141725	1	0.31971
ILMN_2952730	Fbxl18	0.00444838	0.228308	0.721928	0.141984	1	0.380015
ILMN_1235255	Klf15	0.00447505	0.408861	0.987824	0.142637	1	1.73663
ILMN_1224693	Lcmt2	0.00447671	3.22409e-07	0.329564	0.142637	1	0.567826
ILMN_2493338	Sirt7	0.00449401	6.875e-08	0.543171	0.143062	1	0.596131
ILMN_1239557	Ugt8a	0.00450226	9.48719e-15	0.280799	0.143199	1	1.1199
ILMN_2632839	Shroom1	0.00450741	0.00110166	0.156643	0.143237	1	0.653615
ILMN_2495051	4930518I15Rik	0.00454639	0.00216794	0.208574	0.144349	1	0.381695
ILMN_2654068	Med23	0.00455858	7.28765e-12	0.186646	0.144609	1	0.415352
ILMN_2766704	Fbxl21	0.00459101	1.07089e-07	0.00217241	0.14551	1	0.466164
ILMN_2729197	Hic1	0.0046257	0.583098	0.0724868	0.146482	1	0.457504
ILMN_1230103	Arl13a	0.00463138	0.543775	0.0981713	0.146534	1	0.332626
ILMN_2685393	Ccr5	0.00463824	0.00145654	0.0535287	0.146623	1	0.90389
ILMN_1253691	Fam102b	0.00466014	0.016265	0.399987	0.147012	1	0.589584
ILMN_2488783	B3galt6	0.00466272	1.0267e-13	0.0436555	0.147012	1	0.459114
ILMN_1232524	Hist1h4i	0.00465741	4.46215e-07	0.180249	0.147012	1	0.437839
ILMN_2620390	Parn	0.00468585	5.01207e-11	0.719028	0.147356	1	0.736344
ILMN_2712900	Sars	0.00468072	3.64479e-09	0.955757	0.147356	1	0.525873
ILMN_1250948	Ptpn2	0.00468227	2.81633e-10	0.0551482	0.147356	1	0.435871
ILMN_2688728	Pcyt1a	0.00475062	0.0813734	0.974848	0.149263	1	0.57513
ILMN_1257803	Gm9889	0.00475531	0.0020648	0.58864	0.149281	1	0.500268
ILMN_1213307	Ctdsp1	0.00478635	0.586414	0.719936	0.150011	1	0.66692
ILMN_1238568	Sema3c	0.00478682	0.0690051	0.188233	0.150011	1	0.528804
ILMN_1219200	P2ry14	0.00479777	0.00138599	0.621983	0.150094	1	0.712701
ILMN_1259386	Odz4	0.00479647	1.60041e-06	0.129708	0.150094	1	0.330329
ILMN_1238912	9430016H08Rik	0.00482814	0.142147	0.789646	0.150914	1	0.400201
ILMN_1248796	Igsf11	0.00484793	1.30315e-05	0.00616658	0.151402	1	0.222699
ILMN_2776165	Nodal	0.00488193	0.00785545	0.0212237	0.152332	1	0.404579
ILMN_1218205	Taf5	0.00489071	0.890306	0.0240257	0.152475	1	0.753532
ILMN_1225769	Clasp1	0.00490594	0.000175339	0.934909	0.15275	1	0.83358
ILMN_2516899	Uvrag	0.00490797	0.00996411	0.860784	0.15275	1	0.489894
ILMN_1236363	Trank1	0.00491787	0.0897613	0.228493	0.152796	1	0.844595
ILMN_1216330	ENSMUSG00000085861	0.00491767	7.33778e-06	0.0550697	0.152796	1	0.729339
ILMN_1213855	Extl2	0.00494176	0.00017108	0.188638	0.153406	1	0.52155
ILMN_1240630	Polk	0.00495354	0.137025	0.198069	0.15364	1	1.05898
ILMN_1256142	Marcks	0.00501001	2.76112e-07	0.699911	0.155259	1	0.427512
ILMN_2443759	Aqp9	0.00506876	0.000325509	0.129468	0.156945	1	0.495949
ILMN_1225988	Zdhhc3	0.00510317	0.212123	0.705748	0.157876	1	0.316385
ILMN_1221009	Saps3	0.00514431	0.254362	0.0443472	0.158877	1	1.0846
ILMN_1217804	Ptpn5	0.00514101	0.0152944	0.72285	0.158877	1	0.63128
ILMN_2774497	Ripk4	0.00515528	0.186762	0.286172	0.15908	1	0.509847
ILMN_2735575	Ddb2	0.00516485	1.78781e-09	0.0404647	0.15924	1	0.237806
ILMN_2697918	1190005F20Rik	0.00517971	0.55036	0.00237408	0.159562	1	1.07553
ILMN_1243926	Tnip1	0.00522047	4.56559e-05	0.903194	0.160681	1	0.495496
ILMN_1222816	Nagk	0.00524827	0.00140054	0.452896	0.161263	1	0.613678
ILMN_1250402	Serbp1	0.00524438	0.00159497	0.785362	0.161263	1	0.418251
ILMN_1214094	Kcnrg	0.00526221	0.172264	0.704385	0.161554	1	0.468178
ILMN_2774349	Frrs1	0.00527067	0.547201	0.721409	0.161666	1	0.612219
ILMN_2675760	2310046K01Rik	0.00527476	1.12773e-08	0.676201	0.161666	1	0.55713
ILMN_2824593	Kbtbd2	0.00530394	0.35187	0.856889	0.162285	1	0.604448
ILMN_1244060	Pik3r4	0.00530125	0.196035	0.399705	0.162285	1	0.558485
ILMN_1236762	Gp5	0.00532694	0.000407676	0.59215	0.162851	1	0.55184
ILMN_2573090	Cbara1	0.00533347	0.816485	0.144122	0.162914	1	0.477671
ILMN_2470251	Tnik	0.00535772	8.52355e-09	0.866515	0.163516	1	0.822935
ILMN_2878501	Nedd4l	0.00537054	3.8006e-19	0.100378	0.16377	1	0.957196
ILMN_2771979	Dio2	0.00543544	0.0193082	0.944886	0.165311	1	4.00025
ILMN_1244431	Sel1l	0.00543935	0.175326	0.86036	0.165311	1	0.669845
ILMN_2933431	Inpp5k	0.00543888	0.00751178	0.326414	0.165311	1	0.419526
ILMN_2613738	ENSMUSG00000086635	0.00543765	7.58601e-16	0.896322	0.165311	1	0.399986
ILMN_2850342	Cyb561d2	0.00545029	0.265247	0.210963	0.165367	1	0.583095
ILMN_1256289	Tinagl1	0.00545025	0.960422	0.753341	0.165367	1	0.246057
ILMN_2599719	Slc44a2	0.00545658	4.50397e-08	0.923917	0.165419	1	0.234432
ILMN_1236610	Socs6	0.00546669	3.01885e-05	0.351522	0.165587	1	0.635379
ILMN_2594714	Ets2	0.00548027	0.000185504	0.603698	0.16586	1	0.799204
ILMN_2688822	Ndufv3	0.00551091	0.671786	0.573011	0.166648	1	0.44604
ILMN_1225818	Tia1	0.00554575	0.161299	0.9501	0.167561	1	0.906948
ILMN_2688257	6530418L21Rik	0.00556189	1.5914e-07	0.542758	0.167909	1	0.834193
ILMN_2423196	9230112E08Rik	0.00558675	0.000170886	0.0272732	0.168519	1	0.521146
ILMN_2646625	Jun	0.00559668	1.90517e-05	0.325201	0.168678	1	1.63516
ILMN_3161250	Usp30	0.00561683	0.228256	0.42607	0.169028	1	0.682892
ILMN_3161263	Fzd5	0.00561762	0.000827278	0.30271	0.169028	1	0.384976
ILMN_1226073	Trps1	0.00566941	0.479472	0.355025	0.170445	1	0.828336
ILMN_2528345	Zfhx2	0.00568018	2.53643e-17	0.384599	0.170485	1	0.568269
ILMN_1218209	5730494M16Rik	0.00568011	0.204755	0.468806	0.170485	1	0.492695
ILMN_1226834	Elavl1	0.0057061	5.37307e-13	0.0931379	0.170756	1	0.920238
ILMN_2484695	Thsd1	0.00570806	0.834042	0.121271	0.170756	1	0.707594
ILMN_2838139	Zfp52	0.00569427	0.430963	0.41299	0.170756	1	0.537987
ILMN_2718612	Mto1	0.0057037	0.0128381	0.910131	0.170756	1	0.445242
ILMN_1215910	Foxn2	0.00572567	7.13373e-07	0.219214	0.171142	1	0.509922
ILMN_2656465	Tjap1	0.00574912	1.29286e-06	0.597387	0.171701	1	1.45747
ILMN_2457835	Sin3b	0.00575456	1.97865e-06	0.342758	0.171722	1	0.49853
ILMN_1215477	Olfr1136	0.00576817	0.275681	0.984284	0.171987	1	0.333041
ILMN_2444316	Tpm3	0.00578816	0.342299	0.988572	0.172441	1	0.568493
ILMN_1218612	Txnl4a	0.00579845	2.90863e-08	0.730457	0.172605	1	0.345344
ILMN_2677532	1700023F06Rik	0.00580592	0.0243158	0.768418	0.172686	1	0.533393
ILMN_1252490	2610101N10Rik	0.00582995	6.93861e-08	0.421529	0.173116	1	0.775445
ILMN_1250882	Lias	0.00582857	6.50665e-11	0.369345	0.173116	1	0.580925
ILMN_1254016	Adora1	0.00583753	0.24796	0.704426	0.173199	1	0.674843
ILMN_1233013	8430432A02Rik	0.00597851	7.46887e-08	0.234496	0.177237	1	0.44906
ILMN_3126277	Palmd	0.00601692	1.38412e-10	0.902048	0.17823	1	0.64405
ILMN_2641229	Cd109	0.00603959	0.628213	0.631775	0.178755	1	0.671248
ILMN_2716146	Chga	0.00604597	0.719281	0.683166	0.178798	1	0.747942
ILMN_2737163	Sqle	0.00608941	0.539796	0.869074	0.179936	1	0.306166
ILMN_1218659	Mllt6	0.00610395	0.731902	0.5885	0.180218	1	0.235001
ILMN_2498357	Zmynd8	0.00611467	0.000229122	0.217048	0.180388	1	0.561766
ILMN_1226829	Cd93	0.00616185	2.33016e-06	0.0522426	0.181336	1	0.646576
ILMN_1222716	Sgcb	0.00615758	5.80071e-05	0.709736	0.181336	1	0.478757
ILMN_1220565	Rgsl1	0.00616116	0.110626	0.196235	0.181336	1	0.198117
ILMN_1231138	E2f1	0.00617855	0.00147544	0.399155	0.181681	1	0.464621
ILMN_1244513	Gbp3	0.0062135	0.30102	0.222548	0.182412	1	0.688171
ILMN_2416559	Vps13a	0.00621188	2.98969e-11	0.22263	0.182412	1	0.66569
ILMN_1227148	Gjb2	0.00623297	0.604399	0.237042	0.182835	1	1.35868
ILMN_1240397	Wbscr17	0.00629409	0.713939	0.0124431	0.184479	1	0.269127
ILMN_2524503	AI846148	0.00630189	0.339832	0.863656	0.184558	1	0.484558
ILMN_2657830	Tcfap2d	0.00631831	0.141413	0.0728984	0.18489	1	0.323427
ILMN_3139168	Eef1d	0.00637206	2.58212e-13	0.1528	0.186211	1	0.589593
ILMN_1252601	Bcl7a	0.00637373	4.25277e-10	0.478841	0.186211	1	0.311222
ILMN_1256457	Kcnj6	0.00638468	0.85769	0.114732	0.18638	1	0.157312
ILMN_1228453	Setdb2	0.00640865	8.56966e-05	0.109626	0.186648	1	0.50166
ILMN_1240677	Gadd45gip1	0.0064093	5.86642e-11	0.748781	0.186648	1	0.497832
ILMN_2676726	Cenpl	0.00640508	0.00778103	0.591241	0.186648	1	0.375413
ILMN_1237631	Pard6g	0.00644214	0.254515	0.259279	0.187453	1	0.623219
ILMN_1215738	Dnaja3	0.00649811	0.287275	0.708143	0.18893	1	0.325962
ILMN_1258275	Pvr	0.00652337	0.0165518	0.592768	0.189512	1	0.236307
ILMN_1218543	Cars2	0.00654938	0.942323	0.630575	0.189963	1	0.770143
ILMN_2593116	Fbxl22	0.0065481	0.0298949	0.178646	0.189963	1	0.255483
ILMN_2701543	Ptpdc1	0.00655745	0.109802	0.487055	0.190045	1	1.44983
ILMN_2593391	Lrrtm2	0.00661708	0.0215517	0.951148	0.191503	1	1.42954
ILMN_1233606	Sfxn1	0.0066183	0.00249076	0.802491	0.191503	1	0.42889
ILMN_2759285	Thsd1	0.00662517	0.513395	0.675998	0.191548	1	0.430997
ILMN_1216822	Insig2	0.0066467	2.91819e-08	0.970148	0.192017	1	0.467276
ILMN_1237559	L3mbtl	0.00665701	0.231697	0.329856	0.192162	1	0.49119
ILMN_2616565	Slc2a3	0.00668498	0.186362	0.487883	0.192816	1	0.680299
ILMN_1241503	Serinc4	0.00672283	2.93868e-07	0.0282988	0.193753	1	0.331806
ILMN_2828768	Usp28	0.00679461	0.176158	0.666521	0.195666	1	1.5452
ILMN_1230021	Cyp2j9	0.00680308	0.269098	0.840204	0.195755	1	0.566882
ILMN_2841917	Ccdc17	0.00681047	6.09408e-05	0.415096	0.195812	1	0.256645
ILMN_2467190	Bambi-ps1	0.00690063	0.112378	0.12768	0.198247	1	0.384966
ILMN_2916173	ENSMUSG00000074404	0.00692161	0.00996293	0.0187968	0.198692	1	0.293513
ILMN_2937735	Irak2	0.00693705	0.00338636	0.776153	0.198978	1	1.00471
ILMN_1228245	Prickle1	0.00695424	0.00992712	0.173164	0.199313	1	0.752161
ILMN_2483405	Sfrs8	0.00696492	1.6429e-05	0.318112	0.199461	1	0.352518
ILMN_2544305	Nnmt	0.00699534	0.563283	0.0138725	0.200174	1	1.02928
ILMN_1212602	Best1	0.00703037	0.000331735	0.26799	0.200894	1	0.469862
ILMN_1216594	Tmem47	0.0070316	0.589946	0.980312	0.200894	1	0.413308
ILMN_1241293	Cldn5	0.0070403	7.44785e-18	2.44518e-06	0.200984	1	1.74673
ILMN_2650911	Atp6v0e	0.0070593	0.0129407	0.148039	0.201368	1	0.364549
ILMN_2974720	Igf2bp2	0.00707723	0.165312	0.237874	0.201667	1	0.765136
ILMN_2769740	Oxnad1	0.00708092	0.098726	0.678585	0.201667	1	0.466919
ILMN_1238215	Ctgf	0.00711026	1.60812e-11	0.635038	0.202308	1	2.70239
ILMN_1249417	Pdrg1	0.00711458	4.67377e-05	0.173722	0.202308	1	0.719991
ILMN_2912439	1810026J23Rik	0.00717963	0.0529628	0.5997	0.203997	1	0.360456
ILMN_2863712	Wdr38	0.00719118	0.503382	0.861805	0.204165	1	0.881432
ILMN_1260448	Plk2	0.00721353	0.00184547	0.0709187	0.204319	1	1.24488
ILMN_1217735	ENSMUSG00000086476	0.00721277	3.60496e-05	0.711579	0.204319	1	0.560707
ILMN_1246435	Impg2	0.00720517	0.455172	0.61375	0.204319	1	0.287294
ILMN_1257332	Mkks	0.0073102	0.0323175	0.99079	0.206891	1	1.2711
ILMN_2525025	ENSMUSG00000072568	0.00731575	0.00747162	0.621413	0.206891	1	1.04052
ILMN_1245547	Abcd4	0.00734995	0.00013093	0.430582	0.207696	1	0.821119
ILMN_1259919	Tmem229a	0.00740435	4.45684e-34	0.0381879	0.20902	1	0.908129
ILMN_2640883	Nde1	0.00740832	0.00164848	0.202311	0.20902	1	0.758786
ILMN_1224128	Nfe2l2	0.00745992	0.710004	0.0219886	0.210312	1	0.509436
ILMN_2621588	Nosip	0.00747946	7.69935e-10	0.315806	0.210535	1	0.766698
ILMN_2756226	Unc13a	0.00747622	4.40261e-08	0.380779	0.210535	1	0.596197
ILMN_2625060	Rps24	0.00755614	6.63478e-06	0.280328	0.212522	1	0.543747
ILMN_2554612	Gm9873	0.00756177	0.649125	0.705487	0.212522	1	0.425184
ILMN_1225162	Tmem154	0.00758532	0.348416	0.952567	0.213018	1	0.459152
ILMN_2662020	Fbxl5	0.00759212	0.659192	0.815353	0.213044	1	0.380311
ILMN_1228501	Tob2	0.00764529	0.00122764	0.0402418	0.214161	1	1.12111
ILMN_2710211	Adamtsl1	0.00766994	7.81949e-09	0.0359114	0.214161	1	1.05246
ILMN_3162129	Tmco5	0.00766321	0.00329692	0.147578	0.214161	1	0.630863
ILMN_2527733	Plk1s1	0.00765532	0.321365	0.464764	0.214161	1	0.630323
ILMN_1257336	Cwf19l1	0.00764848	0.00165742	0.589406	0.214161	1	0.425791
ILMN_1250705	Gm9997	0.00766235	0.0887157	0.582897	0.214161	1	0.336358
ILMN_1237752	Ubr2	0.00767332	0.0768853	0.44897	0.214161	1	0.189907
ILMN_2753149	Avil	0.00770313	5.78805e-05	0.662932	0.214828	1	0.366889
ILMN_2880943	Nudt5	0.00771206	0.0160389	0.169377	0.214911	1	0.738347
ILMN_2729363	Ppp1r14a	0.00773468	0.432405	0.00923966	0.215376	1	0.831583
ILMN_1238814	Arfgap1	0.00774123	0.000872724	0.581804	0.215393	1	0.253115
ILMN_2609549	Cacng1	0.00777515	0.000293952	0.0167095	0.216171	1	0.716665
ILMN_2744657	Igh-6	0.00778958	0.0103676	0.298464	0.21624	1	1.20223
ILMN_1259632	Col20a1	0.00778772	0.106133	0.723162	0.21624	1	0.983528
ILMN_2638865	Sftpc	0.00782956	0.597181	0.605202	0.217183	1	0.670788
ILMN_1247811	Ass1	0.00787355	0.498995	0.319409	0.217785	1	1.23238
ILMN_1230648	Rerg	0.0078753	0.000657525	0.00650298	0.217785	1	0.693707
ILMN_2675669	Cd72	0.00786294	0.0334906	0.196718	0.217785	1	0.518688
ILMN_1219118	Mon1b	0.00786488	4.08854e-06	0.81386	0.217785	1	0.353617
ILMN_1224840	Bcl9	0.00790041	0.970341	0.840675	0.218313	1	0.400611
ILMN_1243593	Pcgf5	0.00792031	1.45488e-09	0.969582	0.218696	1	0.660106
ILMN_1257969	Adamtsl1	0.00792839	7.64723e-08	0.000288007	0.218752	1	0.983628
ILMN_1230726	Ube2b	0.00795173	0.0226426	0.185617	0.219229	1	1.54916
ILMN_1218712	Jph4	0.00799711	4.4045e-06	0.677305	0.220313	1	1.72909
ILMN_2556157	Lsm1	0.00801632	0.0587296	0.296876	0.220507	1	0.489559
ILMN_1213455	Rbm14	0.00801432	1.31968e-20	0.762006	0.220507	1	0.200599
ILMN_2749976	Bat4	0.00802853	0.00654765	0.514444	0.220675	1	0.274045
ILMN_2706269	Hspb1	0.00804599	1.53842e-16	0.00532237	0.220987	1	0.878091
ILMN_2613182	Ino80c	0.00810999	3.3518e-15	0.883926	0.222576	1	0.742414
ILMN_2799596	Vmac	0.00812464	1.66393e-07	0.786997	0.222661	1	0.629733
ILMN_2595387	Rnf31	0.00812537	0.0251682	0.991873	0.222661	1	0.549952
ILMN_2594718	Adam17	0.00817818	7.55172e-13	0.42133	0.223662	1	0.923081
ILMN_2692723	Lpl	0.00818042	1.0788e-07	0.846519	0.223662	1	0.526289
ILMN_1226833	Odf3l1	0.00817209	0.350367	0.148945	0.223662	1	0.233829
ILMN_1234037	Mctp1	0.00819616	4.86581e-08	0.0020769	0.223923	1	0.550092
ILMN_1218482	Nlgn3	0.00825785	3.84497e-20	0.123206	0.225269	1	0.651383
ILMN_1243734	Snx21	0.00825549	6.52738e-07	0.0159739	0.225269	1	0.4957
ILMN_2446727	Ddhd1	0.00827417	1.87616e-08	0.213803	0.225544	1	0.851258
ILMN_1221908	Usp7	0.00828768	5.76615e-09	0.784745	0.225573	1	0.612679
ILMN_1235800	4932442L08Rik	0.00828284	0.00160052	0.835033	0.225573	1	0.382846
ILMN_2626864	Pcif1	0.00834325	3.27554e-14	0.408752	0.226915	1	0.683927
ILMN_1220718	ENSMUSG00000076479	0.00843621	0.204287	0.508357	0.229271	1	0.356648
ILMN_2466052	Slc17a9	0.0084481	3.77363e-08	0.394873	0.229422	1	0.247599
ILMN_2834777	Irf1	0.00847597	0.000185744	0.00781473	0.229835	1	0.683021
ILMN_2730767	Snap29	0.00847507	5.69611e-06	0.493119	0.229835	1	0.338717
ILMN_2769136	Mthfd2	0.0084886	3.30496e-06	0.875069	0.229998	1	0.58916
ILMN_2831944	Amdhd2	0.00849471	0.00637973	0.625844	0.229998	1	0.554035
ILMN_1226295	Frmd3	0.0086005	0.455329	0.578839	0.232689	1	0.338773
ILMN_1232240	Narfl	0.00865215	1.76693e-05	0.22936	0.233863	1	0.406316
ILMN_2447712	Rnf19b	0.00865682	0.239288	0.520575	0.233863	1	0.24587
ILMN_1214477	ENSMUSG00000055370	0.00868241	0.956748	0.339855	0.23438	1	0.325204
ILMN_2763245	Cxcl1	0.00869917	0.952018	0.861995	0.234657	1	0.356017
ILMN_2730888	Slc22a8	0.00871152	0.0180239	0.0223524	0.234816	1	0.69948
ILMN_1215333	Ap4e1	0.0087195	0.0583019	0.660076	0.234856	1	0.218156
ILMN_2477221	Cited2	0.00872905	0.217064	0.0313148	0.234938	1	1.52409
ILMN_1238608	Abcc10	0.00877419	0.385339	0.495138	0.235963	1	1.69491
ILMN_1245731	Hhex	0.00878666	5.29066e-14	0.000100607	0.235963	1	0.823299
ILMN_2618526	Napepld	0.00878511	8.84367e-07	0.503257	0.235963	1	0.679256
ILMN_2936419	Tesb	0.00884543	5.28127e-07	0.705866	0.237365	1	0.921777
ILMN_2775767	ENSMUSG00000066202	0.00885479	0.0128993	0.621355	0.237441	1	1.74238
ILMN_1254878	Eif4e3	0.00890187	0.489888	0.379691	0.238527	1	0.540202
ILMN_2715720	Scn3a	0.00892711	0.312568	0.11974	0.239026	1	0.348204
ILMN_2629794	Gzmf	0.00894705	0.930784	0.89548	0.239383	1	0.292944
ILMN_1243558	Mettl3	0.00895763	4.8509e-08	0.109777	0.239489	1	0.769023
ILMN_2895213	Lrrc8a	0.00897133	0.0205436	0.927585	0.239679	1	0.951352
ILMN_1221619	Nkx2-2	0.00899207	0.00461924	0.727178	0.239798	1	1.99546
ILMN_3163288	Egfl7	0.00899864	1.28717e-14	0.000199814	0.239798	1	0.768703
ILMN_1233045	Dhx29	0.00898922	0.00688123	0.885281	0.239798	1	0.478867
ILMN_1241437	Gsta3	0.00900226	9.38306e-15	0.506176	0.239798	1	0.383538
ILMN_2556191	Kdm3a	0.00901864	0.789582	0.180085	0.239907	1	0.890808
ILMN_2800051	Fam84a	0.0090196	0.0094857	0.17947	0.239907	1	0.773246
ILMN_2586877	4932441K18Rik	0.00904636	8.26417e-17	0.195484	0.240442	1	0.468858
ILMN_2931516	Gm13084	0.00909124	0.710238	0.777454	0.241458	1	0.255973
ILMN_1230152	Adamts4	0.00911151	0.218766	0.803009	0.241819	1	0.968658
ILMN_2720925	Tctex1d2	0.00912203	4.38812e-11	0.0698799	0.241921	1	0.393785
ILMN_1216883	Raver1	0.00915148	1.07276e-14	0.211336	0.242373	1	0.576856
ILMN_1259180	Rcan1	0.00915248	0.382678	0.0830743	0.242373	1	0.348035
ILMN_2992403	Cinp	0.00919247	0.127373	0.0899533	0.243255	1	0.818803
ILMN_2618423	Zxdc	0.00920855	0.000707207	0.154999	0.243502	1	0.486794
ILMN_2564872	Ddhd2	0.00925512	2.05544e-06	0.0801695	0.244555	1	0.766426
ILMN_1255513	Cdr2	0.00930317	2.49383e-16	0.00824241	0.245467	1	0.647633
ILMN_2497190	Bmf	0.00929921	0.532921	0.752961	0.245467	1	0.427348
ILMN_1227526	Dock9	0.00933645	0.000924391	0.00334931	0.246166	1	1.51832
ILMN_2676852	Slc6a3	0.00935326	0.433405	0.437597	0.24635	1	1.24781
ILMN_2722290	C030039L03Rik	0.00935705	0.483479	0.389952	0.24635	1	0.439936
ILMN_2452102	Ucp3	0.00937607	0.294954	0.383596	0.246672	1	0.25981
ILMN_2632811	Tmed11	0.00942461	0.0967051	0.847855	0.247769	1	0.483126
ILMN_2524058	Ppp1r3g	0.00949997	0.00225088	0.0536874	0.249569	1	0.762309
ILMN_2600928	Ovgp1	0.00953268	4.93028e-11	0.932834	0.250247	1	0.508544
ILMN_1243690	Ptbp1	0.00954215	0.521781	0.997688	0.250314	1	0.312061
ILMN_2672850	Elmo1	0.00955464	1.84622e-11	0.0862186	0.25046	1	0.48499
ILMN_2701355	Nanos1	0.00957365	3.17949e-05	0.927061	0.250777	1	0.552877
ILMN_1253468	Col24a1	0.00959252	0.238005	0.531982	0.251024	1	0.261698
ILMN_2703479	Cyp3a16	0.00959693	0.856983	0.0327599	0.251024	1	0.201052
ILMN_2773224	Pmfbp1	0.00960595	0.0400374	0.398098	0.251078	1	0.453559
ILMN_2548754	Zfp451	0.00962881	0.0495901	0.302306	0.251495	1	0.185871
ILMN_1233679	Zfp259	0.00965669	0.564625	0.321052	0.252041	1	0.419519
ILMN_1233213	Prok1	0.00967398	2.24485e-06	0.82276	0.25231	1	0.359559
ILMN_1224745	ENSMUSG00000074466	0.00974418	0.176543	0.105547	0.253959	1	0.288008
ILMN_3117180	Cpsf6	0.00977294	1.24273e-11	0.16142	0.254525	1	0.888095
ILMN_2591619	Mtmr15	0.00979465	0.249082	0.125981	0.254724	1	0.746466
ILMN_2744245	Wwp2	0.00979126	0.618669	0.484507	0.254724	1	0.31159
ILMN_1216153	Fa2h	0.00982817	0.00806827	0.318275	0.255126	1	1.03246
ILMN_1257801	Gpr19	0.00982788	1.42438e-08	0.168752	0.255126	1	0.450809
ILMN_2487482	Zfp90	0.00983124	6.45206e-05	0.0819414	0.255126	1	0.447778
ILMN_2625125	Cx3cr1	0.00984432	0.0801795	0.448501	0.255283	1	1.58654
ILMN_1232668	Mxd1	0.00985306	1.8108e-09	0.00937858	0.255327	1	1.0774
ILMN_2540598	ENSMUSG00000084062	0.00987351	0.400009	0.911771	0.255674	1	0.297394
ILMN_1248510	Soat1	0.00988629	6.65672e-11	0.780191	0.255822	1	0.520555
ILMN_1251846	Arhgap8	0.0100011	0.0142799	0.24309	0.258424	1	0.412036
ILMN_1224675	Kctd8	0.0099986	0.242578	0.0927738	0.258424	1	0.193783
ILMN_2566425	Adra1a	0.0100092	0.0692265	0.391311	0.258448	1	0.588304
ILMN_1225880	Srm	0.0100337	0.0189914	0.845589	0.258878	1	0.906313
ILMN_2997282	Has1	0.0100401	0.461563	0.185122	0.258878	1	0.612644
ILMN_2469310	Tmprss6	0.0101258	0.908882	0.380793	0.260901	1	0.280571
ILMN_1233455	Olfml3	0.0101449	0.000754689	0.797353	0.261207	1	1.70367
ILMN_2598877	Slc7a8	0.0102344	3.51899e-06	0.0544753	0.263324	1	0.411235
ILMN_1215014	AU040320	0.0102587	0.0228329	0.713858	0.263763	1	0.626429
ILMN_2917221	Esd	0.0102743	0.154542	0.420674	0.263977	1	0.344283
ILMN_1212902	Rab4a	0.0103258	0.940601	0.925908	0.264888	1	0.594907
ILMN_2588728	Rnf113a1	0.0103226	0.0859165	0.054157	0.264888	1	0.525928
ILMN_2718589	Fcna	0.0103317	0.251399	0.088509	0.264888	1	0.252239
ILMN_2454393	Ypel1	0.0103589	0.926844	0.880781	0.265397	1	0.74132
ILMN_2658815	Tmem98	0.01042	8.33979e-05	0.656676	0.266775	1	1.42262
ILMN_1242474	Rab3il1	0.0104598	0.0927235	0.162525	0.267603	1	0.62466
ILMN_1239507	Mrpl15	0.0104949	1.71198e-06	0.87186	0.268313	1	0.372781
ILMN_2418324	Usp54	0.010557	0.118737	0.746245	0.269711	1	0.735143
ILMN_1222173	Nol8	0.0105752	0.361623	0.905555	0.269984	1	0.401984
ILMN_2584281	Aldh3a2	0.010646	0.782559	0.23591	0.2716	1	0.609251
ILMN_2647435	Rassf1	0.0106952	0.0378101	0.269454	0.272663	1	0.668976
ILMN_1248696	Lrrc8c	0.0107144	0.000234665	0.0161135	0.272769	1	0.595155
ILMN_1242042	Zfp398	0.0107086	2.85024e-05	0.43515	0.272769	1	0.331122
ILMN_1230273	Xpc	0.0107765	2.54112e-05	0.211306	0.274156	1	0.855308
ILMN_2577326	Slc35d1	0.0108705	0.0832938	0.583843	0.276354	1	0.59576
ILMN_1252870	Rorb	0.0108804	4.82568e-13	0.567925	0.276413	1	0.571941
ILMN_2608133	Rhpn2	0.0109084	0.0387918	0.337959	0.27693	1	0.526603
ILMN_3113571	Gpr64	0.0109341	0.524517	0.00279424	0.277388	1	0.306918
ILMN_1221624	Slc35b3	0.0109566	0.000922965	0.627439	0.277614	1	0.786933
ILMN_1219466	C130074G19Rik	0.0109584	0.0720813	0.813055	0.277614	1	0.320946
ILMN_1245406	4933407L21Rik	0.0109753	0.000127208	0.0762491	0.27785	1	0.583321
ILMN_2607718	Sh2d5	0.0110144	0.178129	0.816078	0.278645	1	0.248776
ILMN_2599692	Gldn	0.0110238	0.0344759	0.433472	0.278688	1	0.383021
ILMN_1258768	Katnal2	0.0110449	0.049219	0.828235	0.279026	1	0.473918
ILMN_1228858	Sgsm2	0.0110804	0.0759605	0.875324	0.279338	1	0.628149
ILMN_1224080	Pura	0.0110798	0.0610392	0.675504	0.279338	1	0.501206
ILMN_2587622	Armc9	0.011079	0.92115	0.169055	0.279338	1	0.152905
ILMN_3048503	Nipbl	0.0110912	1.21719e-10	0.412257	0.279417	1	0.981963
ILMN_2569199	Odz1	0.0111083	0.816718	0.0404829	0.279653	1	0.475628
ILMN_1245924	Map3k8	0.0111308	1.90527e-05	0.70293	0.280023	1	0.253239
ILMN_2557976	Ttll5	0.0111523	0.800287	0.475746	0.28037	1	0.34187
ILMN_2588121	Tbcd	0.0111727	0.0763612	0.731165	0.280689	1	0.582738
ILMN_1242623	Rnf40	0.0112905	2.59284e-07	0.137744	0.283441	1	0.680585
ILMN_2780322	Tkt	0.0112979	7.72277e-05	0.261414	0.283441	1	0.622842
ILMN_1235060	Pdia6	0.0113085	0.000112189	0.000283122	0.283512	1	0.756416
ILMN_1224069	Prickle1	0.0113704	0.0269416	0.972856	0.284144	1	1.09329
ILMN_2926480	Diras2	0.0113792	0.37111	0.364489	0.284144	1	0.693395
ILMN_1237504	Adnp2	0.0113808	0.121174	0.495301	0.284144	1	0.602361
ILMN_2609025	Elmo1	0.0113483	0.00117937	0.562294	0.284144	1	0.586727
ILMN_2769490	5430435G22Rik	0.0113741	0.000215484	0.676	0.284144	1	0.380087
ILMN_3163526	Tnni3	0.0113771	0.117068	0.225803	0.284144	1	0.251398
ILMN_2640848	Ccl21a	0.0114088	6.36814e-07	0.144504	0.284598	1	0.813099
ILMN_1234746	Carns1	0.0114147	0.919307	0.780146	0.284598	1	0.765061
ILMN_2776485	Accs	0.0114463	1.60505e-05	0.0364639	0.285188	1	0.377298
ILMN_2726128	Heph	0.0114575	0.0455057	0.597516	0.285272	1	0.677798
ILMN_2655965	Fscn2	0.0115739	2.32254e-07	0.235794	0.287831	1	0.321665
ILMN_2516974	Slc24a2	0.0115761	0.0044197	0.0536687	0.287831	1	0.315034
ILMN_2766559	Sncaip	0.0116195	0.0230841	0.850732	0.28871	1	0.541058
ILMN_1224982	Eif2c4	0.0116465	1.45246e-08	0.000957574	0.288786	1	1.37041
ILMN_1220374	0610030E20Rik	0.0116449	0.115016	0.223148	0.288786	1	0.420658
ILMN_2720083	Bace2	0.0116518	0.0143801	0.779168	0.288786	1	0.376488
ILMN_1252364	Furin	0.0116544	0.112455	0.377881	0.288786	1	0.262771
ILMN_2573998	1810029B16Rik	0.0116725	0.31079	0.265538	0.289037	1	0.431321
ILMN_2672458	Gnb5	0.0116824	4.2493e-06	0.88192	0.289084	1	0.750329
ILMN_1247348	Ghr	0.0117004	3.96409e-06	0.0128326	0.289126	1	0.643882
ILMN_2741249	Stau2	0.0116995	0.00182207	0.245318	0.289126	1	0.597113
ILMN_1225666	Med7	0.0117131	2.51259e-11	0.440606	0.289126	1	0.564673
ILMN_2695150	Smc5	0.0117161	0.00827165	0.302185	0.289126	1	0.444409
ILMN_1233726	Rtkn2	0.0117669	5.99356e-08	1.1566e-05	0.290184	1	0.875279
ILMN_1232716	Cyp1b1	0.0117901	0.00759447	0.178661	0.290557	1	0.85411
ILMN_2621472	Get4	0.0118036	9.23926e-07	0.317621	0.290694	1	0.805449
ILMN_2733793	Coro1a	0.011845	0.0102089	0.9996	0.291515	1	0.561324
ILMN_2981818	Mrps7	0.0118576	0.952457	0.321488	0.291626	1	0.440763
ILMN_2673369	Irf8	0.0119002	0.414822	0.474421	0.292296	1	1.25199
ILMN_1241857	Nap1l1	0.011901	0.000148771	0.958512	0.292296	1	0.769979
ILMN_2697719	Sh2d5	0.011917	0.0280558	0.995895	0.292384	1	0.708109
ILMN_2641956	Nab2	0.0119207	1.3857e-08	0.310747	0.292384	1	0.489173
ILMN_1237719	Grasp	0.0120026	0.122336	0.999997	0.293996	1	0.821265
ILMN_2848463	Mthfsd	0.0120002	0.057408	0.796445	0.293996	1	0.360635
ILMN_2825803	Parp14	0.0120121	0.00236144	0.599844	0.294028	1	0.622384
ILMN_2691478	Cckbr	0.0121112	0.0422653	0.15401	0.296253	1	1.489
ILMN_2534794	ENSMUSG00000076832	0.0121259	0.133472	0.788965	0.296413	1	0.410068
ILMN_1250116	Masp1	0.0122048	8.095e-06	0.275597	0.298142	1	1.02809
ILMN_1228917	Naa25	0.0123139	0.729767	0.722319	0.300603	1	0.694182
ILMN_1213725	Nudt5	0.0123409	4.88044e-12	0.022407	0.301042	1	0.464089
ILMN_1215398	Usp53	0.0123485	0.00985345	0.778202	0.301042	1	0.299293
ILMN_1258330	ENSMUSG00000083913	0.0123641	1.98915e-11	0.856822	0.30122	1	0.380519
ILMN_2704641	Dph3	0.0123734	0.00540726	0.882269	0.301243	1	0.468611
ILMN_1219762	Dgat2l6	0.0123835	0.000198242	0.345723	0.301287	1	0.34526
ILMN_1220340	Zkscan17	0.0124016	1.25249e-10	0.348452	0.301526	1	0.539767
ILMN_2578183	Snrnp48	0.0124302	0.109155	0.77036	0.302017	1	0.504359
ILMN_2623056	Clspn	0.0124512	1.73055e-17	0.262933	0.302327	1	1.13073
ILMN_2693991	Gpr65	0.012476	0.140175	0.167587	0.302725	1	0.474435
ILMN_1231844	Gdpd2	0.0124942	0.336217	0.830683	0.302962	1	0.484908
ILMN_2728107	Ric8b	0.0125163	0.0291235	0.307699	0.303297	1	1.93919
ILMN_2665754	Chst5	0.0125259	0.00635001	0.326145	0.303327	1	0.338936
ILMN_1228970	Rhobtb2	0.0125509	2.47095e-05	0.0672633	0.303728	1	0.793534
ILMN_2713872	Pskh1	0.0126041	4.08062e-07	0.387986	0.30439	1	0.954779
ILMN_2942499	Rbm5	0.0125867	0.0128741	0.511051	0.30439	1	0.895138
ILMN_2653402	Vps13b	0.0126119	0.344175	0.647531	0.30439	1	0.64721
ILMN_2508595	Zfp35	0.0125976	0.010806	0.0587984	0.30439	1	0.642955
ILMN_1251853	Tomm5	0.0126222	0.00475705	0.880349	0.304437	1	0.627172
ILMN_1242039	Med14	0.0126438	0.155896	0.657706	0.304756	1	0.29012
ILMN_2720522	Helq	0.0126541	0.000259281	0.717437	0.3048	1	0.303849
ILMN_2951407	Sbsn	0.0126917	1.47946e-07	0.851687	0.305502	1	0.634872
ILMN_1225370	Wdr92	0.012738	0.129366	0.798007	0.306414	1	0.285732
ILMN_2484918	Vti1a	0.0127631	0.000217123	0.662608	0.306663	1	0.522385
ILMN_1242109	Aoc2	0.0127653	0.00034552	0.168808	0.306663	1	0.297177
ILMN_2696173	Degs2	0.0127978	0.000153888	0.0404376	0.307242	1	0.659492
ILMN_2657728	Stxbp2	0.0128772	0.000971449	0.998034	0.308941	1	0.454554
ILMN_2655905	Nrn1l	0.0129059	1.67822e-10	0.430954	0.309425	1	0.595672
ILMN_3162879	Stx3	0.0129166	0.0052319	0.206972	0.309476	1	0.595307
ILMN_1242125	Plekhg5	0.0129337	2.18265e-13	0.843163	0.309682	1	0.908494
ILMN_1251071	Ypel5	0.0129544	2.09517e-19	0.346219	0.309972	1	0.481403
ILMN_1241567	Slc2a13	0.0129654	0.429049	0.149353	0.310031	1	0.393948
ILMN_1259022	Etl4	0.0129777	0.000818747	0.324604	0.31012	1	0.487513
ILMN_2770119	Zbtb32	0.0130212	0.129767	0.316744	0.310956	1	0.29956
ILMN_1246859	Rhobtb2	0.01304	0.000120927	0.215385	0.311123	1	1.16055
ILMN_2758190	Plcxd1	0.0130454	2.17379e-10	0.00774389	0.311123	1	0.581802
ILMN_3162354	Plxnd1	0.0130645	0.316578	0.234422	0.311374	1	0.308282
ILMN_2593554	Igtp	0.01312	0.247883	0.924889	0.312418	1	0.693696
ILMN_1253129	Socs6	0.0131256	1.12384e-05	0.596745	0.312418	1	0.275738
ILMN_1237313	Fam71e1	0.0131768	1.14799e-08	0.708637	0.313432	1	0.707056
ILMN_1226545	4933437F05Rik	0.0131855	2.40743e-11	0.0299454	0.313433	1	0.401895
ILMN_1246903	Ap1g2	0.013214	0.284244	0.111354	0.313904	1	0.243026
ILMN_1228298	Fbxo3	0.0132365	1.96991e-06	0.990259	0.314232	1	1.01406
ILMN_2808811	Gpd1	0.0132545	0.344597	0.704822	0.314248	1	0.951327
ILMN_1240997	Mobp	0.0132515	0.00081188	0.289233	0.314248	1	0.280967
ILMN_2887065	Mvp	0.0133001	0.756855	0.0134446	0.315122	1	0.577116
ILMN_3038404	Tcf25	0.0133382	2.55416e-06	0.914265	0.315613	1	0.937286
ILMN_2654700	Drp2	0.0133306	2.799e-08	0.28169	0.315613	1	0.229774
ILMN_2692367	Eapa2	0.0134074	0.796224	0.312394	0.317043	1	0.228581
ILMN_2729103	Adamts2	0.0134589	0.937333	0.267894	0.317925	1	1.05663
ILMN_2637165	ENSMUSG00000085930	0.0134622	0.933905	0.421358	0.317925	1	0.336916
ILMN_1221060	Pparg	0.0135066	0.134206	0.0379775	0.318764	1	1.03907
ILMN_2973928	Pop5	0.0135162	0.000200912	0.0470432	0.318784	1	0.484092
ILMN_2744469	Mybpc1	0.0135579	0.429571	0.0429776	0.319559	1	0.377196
ILMN_2497395	9130004J05Rik	0.0135683	0.568609	0.762969	0.319597	1	0.619773
ILMN_2711339	Pag1	0.0136144	0.0242227	0.00785847	0.320473	1	0.383824
ILMN_2671829	Atl3	0.0136824	0.677002	0.697588	0.321657	1	0.666337
ILMN_2839588	Tbcc	0.0136772	0.261569	0.00259402	0.321657	1	0.364738
ILMN_2601639	Gnl3	0.0137174	0.00157812	0.15351	0.322076	1	0.506182
ILMN_3103896	Timp1	0.013718	0.963849	0.695774	0.322076	1	0.329107
ILMN_2794460	Ncoa5	0.0137503	8.48556e-24	0.28016	0.322625	1	0.579433
ILMN_1259039	Sox8	0.0137661	7.33856e-08	0.854783	0.322787	1	0.377608
ILMN_1259365	Emcn	0.013796	1.50946e-07	0.0594907	0.322884	1	1.02768
ILMN_2975345	Cdo1	0.0137933	0.0654948	0.473343	0.322884	1	0.916335
ILMN_1251885	Hist1h4d	0.013797	0.00059685	0.901974	0.322884	1	0.466931
ILMN_2760116	Arl6ip4	0.0138156	0.196595	0.957074	0.323109	1	0.966252
ILMN_1216116	Smarcd2	0.013826	0.396756	0.482016	0.323145	1	0.770283
ILMN_1232419	4930449I24Rik	0.0138399	0.371087	0.466927	0.323262	1	0.171988
ILMN_1255926	Ppp1r3f	0.0139889	4.23897e-05	0.618955	0.326531	1	0.53168
ILMN_1253773	Nudt6	0.0140077	1.96648e-12	0.0147905	0.326758	1	0.316598
ILMN_1243066	Il1a	0.0140386	0.0513817	0.131128	0.327269	1	0.49433
ILMN_1248368	Mat2a	0.014063	0.272254	0.992361	0.327417	1	1.05947
ILMN_1239448	Manbal	0.0140565	9.53596e-06	0.130158	0.327417	1	0.480931
ILMN_1248284	ENSMUSG00000046219	0.0140783	0.00645646	0.290077	0.327563	1	0.296348
ILMN_2593368	Mat2a	0.014128	0.3188	0.741873	0.328507	1	1.50513
ILMN_2749650	Epor	0.0141613	0.00636393	0.286657	0.328825	1	0.897094
ILMN_2708920	Dnajc17	0.0141516	0.514914	0.236183	0.328825	1	0.562664
ILMN_2704199	Snip1	0.0141689	0.0396317	0.46549	0.328825	1	0.281597
ILMN_2480963	Mmp24	0.0142208	0.00155674	0.0210647	0.329819	1	0.399944
ILMN_1226332	Siah2	0.0143289	0.000156308	0.0961731	0.331689	1	1.01657
ILMN_1247404	Zfp420	0.0143284	3.84967e-05	0.804838	0.331689	1	0.683925
ILMN_2753021	Rnf166	0.0143142	0.0146363	0.801696	0.331689	1	0.643754
ILMN_1221750	Mycl1	0.0143866	1.55109e-08	0.130319	0.3326	1	1.17314
ILMN_2778151	Sox9	0.014384	6.03359e-06	0.00121663	0.3326	1	0.872656
ILMN_2596629	Fpr-rs4	0.0144243	0.55241	0.0193235	0.333259	1	0.362192
ILMN_2788073	Hmox1	0.0144856	0.952456	0.121949	0.334462	1	1.0162
ILMN_2435835	Evpl	0.0145058	8.49154e-09	0.0641451	0.334713	1	0.834395
ILMN_2703242	4921513D23Rik	0.0145573	0.0929518	0.0150339	0.335689	1	0.796648
ILMN_3076439	Slc1a2	0.0145977	7.06633e-05	0.743577	0.336407	1	0.721297
ILMN_2770492	Alg2	0.0147113	0.44233	0.995089	0.338809	1	0.470844
ILMN_2593457	Syt8	0.0148031	0.527764	0.684606	0.340707	1	0.388576
ILMN_1219778	Znf512b	0.0148267	1.1504e-06	0.565338	0.340826	1	0.579042
ILMN_2450932	Tpd52	0.0148271	0.238765	0.388233	0.340826	1	0.138877
ILMN_2612683	Fbxo7	0.0148526	0.84095	0.156954	0.340979	1	0.782531
ILMN_2653574	Dph1	0.014846	0.0244296	0.433097	0.340979	1	0.618145
ILMN_1258977	Tmem33	0.014873	6.25849e-08	0.820248	0.341231	1	0.478252
ILMN_1237621	Pde12	0.0149484	0.000207891	0.50386	0.342526	1	0.347523
ILMN_2599659	Fmnl3	0.0149469	0.000556829	0.474595	0.342526	1	0.3257
ILMN_2417926	ENSMUSG00000076498	0.0149594	0.0513323	0.372544	0.342562	1	2.30507
ILMN_1236355	Hectd2	0.0149788	0.758414	0.682975	0.342574	1	0.701409
ILMN_2666574	1700001J03Rik	0.0149776	9.80795e-08	0.00918072	0.342574	1	0.330734
ILMN_2774244	Abhd14b	0.0149935	0.0513894	0.653086	0.342693	1	0.518882
ILMN_2984110	Plvap	0.0150832	2.72887e-06	0.286193	0.344527	1	0.758463
ILMN_2771766	Ccl12	0.0151429	0.0131473	0.352169	0.345672	1	1.72182
ILMN_1241237	Immt	0.0153248	0.895397	0.951917	0.349603	1	0.710302
ILMN_2418725	Zdhhc3	0.0154123	0.491923	0.461465	0.351202	1	0.369761
ILMN_1223147	Art3	0.0154142	0.0392411	0.295082	0.351202	1	0.29734
ILMN_2927225	Exd2	0.0154242	0.180474	0.195206	0.351208	1	0.479389
ILMN_3138028	Arap1	0.0154614	0.0512993	0.679732	0.351834	1	0.310675
ILMN_2693985	Rpia	0.0154872	0.0125322	0.192038	0.3522	1	0.408838
ILMN_2622500	Zbtb7c	0.0155148	0.0280847	0.913657	0.352233	1	0.747359
ILMN_1215983	Phf8	0.0154998	0.122557	0.0874232	0.352233	1	0.449729
ILMN_1223516	E130309F12Rik	0.0155178	2.2555e-09	0.356313	0.352233	1	0.315339
ILMN_2977350	Arhgap8	0.0155301	9.24712e-05	0.0285248	0.352291	1	0.217465
ILMN_2754515	Zbtb40	0.0155823	1.09675e-19	0.0415704	0.353254	1	0.920071
ILMN_2719704	Krt33b	0.0155925	0.264505	0.115169	0.353264	1	0.313037
ILMN_2912532	Suox	0.0156031	0.272655	0.590169	0.353283	1	0.443613
ILMN_2617925	Dhx57	0.0156921	0.40801	0.75378	0.355076	1	0.59464
ILMN_2721357	Lhfpl2	0.015712	5.13359e-10	1.03467e-06	0.355305	1	0.66662
ILMN_1258238	Zbtb20	0.0157289	0.0164977	0.243406	0.355465	1	1.63455
ILMN_2644664	Cdk19	0.0157446	0.000207931	0.797635	0.355599	1	0.572556
ILMN_1239527	Rnf138	0.0157635	0.966634	0.922575	0.355803	1	0.326158
ILMN_3066293	Fancc	0.0158243	8.04432e-09	0.498045	0.356954	1	0.436592
ILMN_2470157	Plcl1	0.0159089	0.239074	0.209063	0.357527	1	0.935091
ILMN_2571683	Ptbp1	0.0158847	0.945043	0.328465	0.357527	1	0.737876
ILMN_2666690	Cul7	0.0158697	0.747541	0.29609	0.357527	1	0.486587
ILMN_2876015	Unc119b	0.0159054	1.22738e-06	0.525943	0.357527	1	0.395301
ILMN_1231860	Mbtps1	0.0158978	0.317463	0.319249	0.357527	1	0.349781
ILMN_1247080	Sptlc3	0.0159028	0.353136	0.148049	0.357527	1	0.347036
ILMN_1241458	Arap1	0.0159497	0.0261166	0.11253	0.358221	1	0.33355
ILMN_1244993	Azi1	0.0160036	4.35716e-09	0.993734	0.359209	1	0.369553
ILMN_2728021	Krt222	0.0160454	0.0112751	0.965628	0.359924	1	0.367451
ILMN_2672091	Htt	0.0160656	7.45565e-06	0.841082	0.360153	1	0.423218
ILMN_2431150	ENSMUSG00000073853	0.0160883	1.20561e-15	0.000429256	0.360439	1	0.363574
ILMN_1254717	Zfp429	0.0161413	0.109391	0.237675	0.361403	1	0.328265
ILMN_2750265	Elmo1	0.0161946	1.80139e-05	0.499371	0.362374	1	0.656631
ILMN_1251000	Tac1	0.0162531	0.685487	0.99579	0.363458	1	0.480359
ILMN_2737704	Gja4	0.016333	0.0099476	0.0273071	0.365019	1	0.581012
ILMN_2601928	Pnmal1	0.0163712	0.00155084	0.264958	0.365421	1	0.454962
ILMN_2483811	Ralgps2	0.0163669	0.123222	0.956114	0.365421	1	0.2681
ILMN_1218310	Piga	0.0163891	0.00128445	0.16161	0.365597	1	0.463112
ILMN_2703061	2810408P10Rik	0.0164272	1.53381e-10	0.189133	0.36622	1	1.22348
ILMN_2597432	Crip3	0.0165065	0.00103349	0.104798	0.367762	1	0.301608
ILMN_1221608	Adam21	0.0165202	0.00148164	0.835797	0.367841	1	0.414422
ILMN_1257415	Jph4	0.016596	0.070785	0.601354	0.36871	1	0.756423
ILMN_2737982	Dapk1	0.0165999	9.07584e-06	0.134452	0.36871	1	0.596506
ILMN_2574633	Cadps2	0.0165825	0.210613	0.161949	0.36871	1	0.283634
ILMN_2586607	Fbxo21	0.0165956	0.000215309	0.234329	0.36871	1	0.252275
ILMN_1216709	Pbx4	0.0166595	0.00865378	0.757301	0.36952	1	0.360751
ILMN_2655625	ENSMUSG00000060808	0.0166598	0.000975842	0.586855	0.36952	1	0.312317
ILMN_2584931	Nfatc2	0.016667	0.902026	0.521357	0.36952	1	0.296927
ILMN_2619044	ENSMUSG00000003178	0.0167401	0.237492	0.158839	0.370914	1	0.579559
ILMN_2687918	2410075B13Rik	0.0167999	0.00201312	0.00742404	0.371153	1	0.983194
ILMN_2757807	BC031353	0.0167822	1.95345e-13	0.323346	0.371153	1	0.756772
ILMN_1255939	Cdh4	0.0168021	0.209119	0.6048	0.371153	1	0.575498
ILMN_2733766	4930550L24Rik	0.0167789	0.111368	0.987714	0.371153	1	0.522547
ILMN_2624574	Cep135	0.0167676	0.89912	0.122649	0.371153	1	0.418153
ILMN_1248854	Ick	0.0168326	4.39551e-07	0.215446	0.3716	1	0.298858
ILMN_2715558	Arhgap17	0.0168541	0.000902689	0.277959	0.371846	1	1.24432
ILMN_1216273	Bcl7c	0.0168921	0.215844	0.56133	0.372459	1	0.604718
ILMN_1254902	Rdh9	0.0169035	1.50362e-11	0.152505	0.372483	1	0.501899
ILMN_2590185	Mrpl55	0.0169142	0.523258	0.863293	0.372493	1	0.736167
ILMN_2421108	Apobec3	0.0169507	0.435497	0.724494	0.373069	1	0.224577
ILMN_2739295	Abhd5	0.0169643	0.299986	0.6968	0.373142	1	0.434985
ILMN_2677233	Ttc26	0.0169781	0.982603	0.194223	0.373219	1	0.627319
ILMN_1238317	Samd12	0.0170639	1.58881e-06	0.24659	0.374686	1	0.567755
ILMN_1231146	Agfg1	0.0170655	1.4008e-07	0.114549	0.374686	1	0.513062
ILMN_2531520	Gm962	0.0171023	1.87194e-10	0.0560887	0.375266	1	0.451512
ILMN_2705119	Btg1	0.0171311	0.295714	0.916463	0.375671	1	1.11989
ILMN_2700550	Ddx11	0.0171575	0.00823686	0.672401	0.376022	1	0.737814
ILMN_2713438	4922501L14Rik	0.0172324	0.123171	0.246856	0.377436	1	0.548425
ILMN_1248556	Ube2d1	0.0172597	0.466	0.532651	0.377805	1	0.551383
ILMN_1255177	Pdia5	0.0172917	0.00041697	0.455012	0.37782	1	0.49797
ILMN_2594779	Larp6	0.0172785	9.83339e-07	0.265529	0.37782	1	0.490495
ILMN_1220612	A330049M08Rik	0.0172875	0.000183046	0.324454	0.37782	1	0.338202
ILMN_2972232	Fbxl14	0.0173788	0.000751187	0.429682	0.379495	1	0.387952
ILMN_1237619	ENSMUSG00000085667	0.0174176	0.00245852	0.36113	0.380114	1	0.506077
ILMN_2977390	Gm7120	0.0175301	0.521721	0.317773	0.382339	1	0.996124
ILMN_1227128	Sox12	0.0175569	8.40939e-20	0.00590756	0.382692	1	0.750843
ILMN_2689986	Dnaja4	0.0177327	2.87204e-10	0.020519	0.38621	1	0.8243
ILMN_2524980	H2afj	0.0177447	0.103207	0.764987	0.38621	1	0.621844
ILMN_1246491	Rpp14	0.0177503	0.0317946	0.168019	0.38621	1	0.299389
ILMN_2523848	Taok1	0.0177897	0.36695	0.974413	0.386602	1	0.696687
ILMN_2568074	Slc7a11	0.0177797	0.479291	0.472887	0.386602	1	0.366498
ILMN_3040069	Hist2h3c1	0.0179075	0.0218844	0.570587	0.38889	1	1.15178
ILMN_2701435	Lysmd4	0.0179209	0.90625	0.133376	0.38889	1	0.590168
ILMN_1231624	Mks1	0.0179271	5.25585e-05	0.257698	0.38889	1	0.554347
ILMN_1242572	March6	0.0180329	0.18053	0.605647	0.39095	1	0.92873
ILMN_2553561	Mylk	0.0181323	0.781319	0.0725722	0.39287	1	0.306186
ILMN_1232110	Plat	0.0181767	0.241342	0.00830926	0.393597	1	0.48716
ILMN_2797212	Mrpl36	0.0182102	0.442271	0.952361	0.393746	1	0.582492
ILMN_1238123	Mtus2	0.018226	0.00224913	0.407449	0.393746	1	0.32523
ILMN_1254127	Dnmt3b	0.0182045	0.53562	0.645744	0.393746	1	0.297355
ILMN_1225056	Slc5a6	0.0182271	4.93907e-08	0.359593	0.393746	1	0.191657
ILMN_1221362	Esr1	0.0182508	0.529831	0.825111	0.394023	1	0.50992
ILMN_2659317	E130306D19Rik	0.0182954	7.10022e-24	0.605528	0.394516	1	0.747819
ILMN_2665198	Tmem167	0.0182881	0.000197721	0.460263	0.394516	1	0.615691
ILMN_2590164	Cadps2	0.0183111	0.0956748	0.916537	0.394619	1	0.395651
ILMN_2636548	Spata19	0.0183851	2.25999e-06	0.696001	0.39504	1	0.556113
ILMN_2621217	5730508B09Rik	0.0183462	0.36411	0.577439	0.39504	1	0.438887
ILMN_2607953	Sf4	0.0183619	1.21498e-10	0.869953	0.39504	1	0.367922
ILMN_1215796	Bcl2	0.018364	3.25567e-10	0.0360968	0.39504	1	0.319953
ILMN_2747828	Exoc1	0.018376	0.166516	0.680813	0.39504	1	0.222448
ILMN_1220051	Tmpo	0.0184339	5.69293e-06	0.330443	0.395667	1	0.550524
ILMN_2737604	Gnat2	0.0184362	0.892756	0.628349	0.395667	1	0.346328
ILMN_1245313	Hmg20a	0.0185027	0.951789	0.809803	0.395923	1	0.9971
ILMN_1237849	Gm12500	0.0184995	8.52479e-35	0.598845	0.395923	1	0.59675
ILMN_1232016	Cbx8	0.0184699	0.923976	0.112822	0.395923	1	0.544125
ILMN_2661635	Gyg	0.0184726	0.276188	0.844344	0.395923	1	0.456513
ILMN_1240329	Wdr83	0.0185018	2.13904e-08	0.128064	0.395923	1	0.29512
ILMN_2437797	N4bp2l1	0.0186301	0.357378	0.993915	0.398226	1	0.625795
ILMN_2528440	Pabpc4	0.0186323	0.0262112	0.168101	0.398226	1	0.306573
ILMN_3114998	Zfp658	0.0186809	3.13181e-05	0.75236	0.39903	1	1.49048
ILMN_3159131	Cyp2a5	0.0187166	2.35828e-07	0.0427775	0.399555	1	0.52807
ILMN_1253616	Ssfa2	0.0187343	0.564474	0.387586	0.399698	1	0.245842
ILMN_2856537	Slc16a4	0.0187562	0.174419	0.270324	0.39993	1	0.570104
ILMN_1228822	Tsga14	0.0188083	0.00521447	0.787985	0.400805	1	0.408965
ILMN_2705196	Zfp658	0.0188321	9.00068e-06	0.559666	0.400893	1	0.757999
ILMN_2904947	D930049A15Rik	0.0188346	0.0145278	0.604216	0.400893	1	0.460902
ILMN_2722863	Ccdc55	0.0188587	0.000481742	0.0675484	0.401171	1	0.458148
ILMN_2492944	Onecut2	0.0188836	0.0652688	0.955278	0.40123	1	1.04256
ILMN_2617552	9930012K11Rik	0.0188774	0.0858725	0.0322281	0.40123	1	0.224698
ILMN_2690603	Spp1	0.0189183	0.887823	0.808667	0.401731	1	0.978677
ILMN_2811886	Soat2	0.0189651	0.861851	0.166493	0.402489	1	0.443214
ILMN_2875585	Prl2c4	0.0189815	0.691613	0.962551	0.4026	1	0.466644
ILMN_2464201	3110021A11Rik	0.0190136	0.0413853	0.809329	0.403046	1	1.0541
ILMN_2671572	Smad1	0.0190432	0.0953795	0.775192	0.403202	1	0.80243
ILMN_2635700	Lgi2	0.0190328	7.44366e-09	0.210248	0.403202	1	0.342703
ILMN_2714874	Gm9897	0.0190611	0.000483552	0.0798343	0.403346	1	0.385492
ILMN_2422791	Pcdh11x	0.0190904	0.158327	0.00177796	0.403508	1	0.602709
ILMN_1244649	Zfp688	0.0191059	0.00103025	0.602682	0.403508	1	0.353536
ILMN_2529842	AU021092	0.0191133	0.56884	0.256418	0.403508	1	0.321765
ILMN_2643096	Gimap5	0.0190977	0.471008	0.389883	0.403508	1	0.201986
ILMN_2507725	Lpin1	0.0191578	0.312893	0.210499	0.404026	1	0.384779
ILMN_2614531	Mcam	0.0191602	0.164528	0.0602882	0.404026	1	0.338002
ILMN_2904083	Nup98	0.0191831	0.0366627	0.0421051	0.404273	1	0.444171
ILMN_2645662	Tmem86a	0.0191962	1.45992e-28	0.00860579	0.404315	1	0.80788
ILMN_1236010	Bicc1	0.0192156	0.16501	0.56158	0.404487	1	0.376866
ILMN_2603953	Stip1	0.0192356	2.20683e-09	0.671031	0.404673	1	1.15636
ILMN_2418524	Numb	0.0192862	0.00777939	0.140354	0.405033	1	1.25262
ILMN_1250900	Cdk7	0.0192809	0.239211	0.830039	0.405033	1	0.72767
ILMN_1230893	Farp1	0.0192751	4.22255e-05	0.0558748	0.405033	1	0.360986
ILMN_2769945	Tmem63a	0.0193442	0.0882191	0.325634	0.406014	1	0.357209
ILMN_2449563	Zfp354a	0.0193802	0.00238629	0.349246	0.406299	1	1.1108
ILMN_1233738	Ttc9c	0.0193758	0.699424	0.886722	0.406299	1	0.279629
ILMN_2481389	Zfp326	0.0194034	0.0422688	0.667613	0.406551	1	0.435266
ILMN_2651412	Scp2	0.0194377	0.280774	0.125361	0.407033	1	0.250305
ILMN_2646381	Gabpb1	0.019512	0.000375672	0.0244715	0.408349	1	0.788025
ILMN_1242603	Wdr38	0.019523	0.885568	0.801638	0.408349	1	0.4115
ILMN_2489136	Becn1	0.0195633	3.20445e-05	0.162332	0.408956	1	0.293436
ILMN_1251915	Adamts17	0.0195789	0.514168	0.486517	0.409046	1	0.237127
ILMN_1219335	Igfbp3	0.0196299	0.0103586	0.959949	0.409875	1	0.356946
ILMN_2960071	Ppp1ca	0.0197187	0.0310073	0.998127	0.411491	1	0.683456
ILMN_2696611	Nkd1	0.0197454	2.01796e-05	0.49353	0.411812	1	0.698951
ILMN_2692853	C030006K11Rik	0.0197685	0.000555356	0.304766	0.412057	1	0.656195
ILMN_1253576	Gle1	0.019825	0.249468	0.744716	0.41254	1	0.877199
ILMN_1237886	Enc1	0.0198204	1.931e-18	0.559403	0.41254	1	0.841384
ILMN_2983525	Fam49a	0.0198259	0.180482	0.185429	0.41254	1	0.315614
ILMN_2602204	Tsc22d2	0.0198421	0.00150581	0.417589	0.41264	1	0.429666
ILMN_1256292	Ilvbl	0.019864	0.12159	0.172087	0.412688	1	0.446275
ILMN_1258644	Wdr36	0.0198672	0.3138	0.173742	0.412688	1	0.373041
ILMN_2480115	Rgs2	0.0199025	0.0506737	0.0115254	0.413186	1	0.514572
ILMN_2777319	Stc1	0.0199339	6.41496e-08	0.0226107	0.413599	1	0.944225
ILMN_1229656	Nrcam	0.0199516	0.655991	0.150105	0.41373	1	0.987433
ILMN_1229266	Phf21b	0.0200265	5.55504e-05	0.34602	0.413862	1	0.749104
ILMN_2677144	9030607L17Rik	0.0200147	0.851827	0.289611	0.413862	1	0.550744
ILMN_2732649	Tmem107	0.0200257	0.00512814	0.77235	0.413862	1	0.513162
ILMN_1213920	Mkrn2	0.0199957	6.51511e-06	0.984818	0.413862	1	0.308373
ILMN_2995948	Gm6320	0.0199708	7.34547e-05	0.921177	0.413862	1	0.198887
ILMN_1241911	Iqcg	0.0200126	0.780248	0.46363	0.413862	1	0.113932
ILMN_2586393	Nprl3	0.0200524	0.052119	0.738107	0.41416	1	0.286672
ILMN_1256564	Ak4	0.0200944	8.46983e-21	0.939351	0.414792	1	0.626509
ILMN_1252794	Sall3	0.0201934	0.0199014	0.020773	0.416597	1	0.534733
ILMN_1229741	Rap1b	0.0202114	4.15791e-05	0.946467	0.416731	1	0.274739
ILMN_2736690	2210411K11Rik	0.0202353	0.146003	0.450112	0.416988	1	0.594175
ILMN_2740176	Arl6ip4	0.0202923	0.204714	0.982255	0.417925	1	0.614944
ILMN_1228414	Smad2	0.0203175	8.5799e-08	0.0890423	0.417968	1	0.698561
ILMN_2908132	Gja5	0.0203135	0.0128494	0.925319	0.417968	1	0.437772
ILMN_3160727	Gm694	0.0204234	0.208713	0.911387	0.419779	1	0.634659
ILMN_1249463	Vwa5b2	0.0204287	0.000171563	0.177133	0.419779	1	0.452152
ILMN_2466368	Aasdhppt	0.0205001	0.672036	0.504792	0.421007	1	0.271066
ILMN_2748556	Chrm4	0.0205764	0.47459	0.766355	0.422334	1	0.266669
ILMN_1249767	Thbd	0.0206172	2.51649e-10	0.170377	0.422693	1	1.14094
ILMN_2553193	Psmf1	0.0206058	0.681863	0.0297427	0.422693	1	0.326706
ILMN_1252502	Hif1an	0.0206406	0.6289	0.531672	0.422732	1	0.47312
ILMN_2501929	Ptprd	0.0206424	0.127023	0.281608	0.422732	1	0.355235
ILMN_2617691	Gmpr2	0.0207468	0.502932	0.191155	0.42439	1	0.377688
ILMN_1253193	Ccnj	0.0207452	0.315056	0.173033	0.42439	1	0.336911
ILMN_1241866	Arpp21	0.0209115	0.359748	0.636214	0.427071	1	0.916706
ILMN_1254551	4933426M11Rik	0.0209132	0.0118716	0.684191	0.427071	1	0.764197
ILMN_2701582	Cbs	0.0208994	0.0311816	0.101385	0.427071	1	0.67323
ILMN_1226755	Nisch	0.0209532	1.13734e-06	0.88303	0.427613	1	1.09023
ILMN_1222770	Rbm9	0.0209634	0.178629	0.478197	0.427613	1	0.634715
ILMN_1243552	Scrt2	0.0210295	0.0521803	0.570506	0.42872	1	0.472268
ILMN_2755424	Bcorl1	0.0210944	0.0728565	0.541316	0.429802	1	0.435242
ILMN_2720674	Stard5	0.0212555	0.68311	0.413561	0.432596	1	0.654664
ILMN_2522495	Ppp1r16b	0.021247	0.113533	0.696376	0.432596	1	0.644203
ILMN_1257542	Bai3	0.0213001	0.000245955	0.549799	0.433018	1	1.20922
ILMN_2550935	Ms4a4b	0.0212882	0.86852	0.712955	0.433018	1	0.156753
ILMN_1233809	Cmtm7	0.02132	1.51209e-05	0.304728	0.43318	1	0.692707
ILMN_2740268	Otub2	0.0213503	9.89494e-08	0.176484	0.433309	1	1.02381
ILMN_2739384	Slc5a8	0.0213386	0.45101	0.634721	0.433309	1	0.912877
ILMN_1236574	Cenpa	0.0213744	0.0567791	0.551552	0.433556	1	1.36785
ILMN_2652909	Ddit3	0.0214986	3.45193e-08	0.485285	0.435619	1	1.02414
ILMN_2792868	Blvrb	0.0215002	0.600306	0.976103	0.435619	1	0.459103
ILMN_1255416	Ly6a	0.0216012	1.02785e-06	0.528372	0.437224	1	0.660051
ILMN_1252288	2010007H06Rik	0.0216035	0.141586	0.872371	0.437224	1	0.464241
ILMN_1237420	Ccdc39	0.0216667	2.15832e-07	0.830681	0.438258	1	0.352199
ILMN_2868013	Pank1	0.0216884	3.26942e-07	0.272838	0.438453	1	0.545071
ILMN_2656102	Sox2	0.0217074	0.000567924	0.988212	0.43859	1	0.471073
ILMN_2587700	Vmn1r25	0.0217441	0.0601757	0.48735	0.439087	1	0.244111
ILMN_2518744	Wnk4	0.0217772	3.83119e-05	0.573236	0.439511	1	1.45986
ILMN_1223254	Sfrs12ip1	0.0218313	0.10003	0.266137	0.440324	1	0.60247
ILMN_1257470	Olfr799	0.0218418	0.774828	0.80812	0.440324	1	0.294645
ILMN_2846803	Camkk2	0.0219039	0.0945699	0.736924	0.441331	1	0.460677
ILMN_1248614	Syne1	0.021942	0.000213563	0.288882	0.441852	1	0.747121
ILMN_2668178	Fam109a	0.0219545	0.129757	0.588253	0.441859	1	0.667378
ILMN_2705689	Gga2	0.0219827	0.119321	0.14842	0.442181	1	0.431163
ILMN_2740217	Rasip1	0.02203	5.07091e-07	0.699202	0.442886	1	0.387545
ILMN_1249021	Bcl2	0.02207	4.42031e-23	0.0476355	0.443445	1	0.596153
ILMN_2817021	Alg10b	0.0220828	0.11693	0.222559	0.443456	1	0.398965
ILMN_1228399	Ddx60	0.0221429	0.654602	0.485621	0.444416	1	0.330103
ILMN_2753029	Gch1	0.0221961	0.00264681	0.0488312	0.445237	1	0.83077
ILMN_1246737	Katnb1	0.0222643	3.59608e-05	0.968361	0.446358	1	0.298622
ILMN_2652511	Hist1h2bj	0.0223314	0.00656738	0.860233	0.44701	1	0.53139
ILMN_2879600	Ptprk	0.022345	0.26431	0.00633586	0.44701	1	0.52147
ILMN_1229244	ENSMUSG00000086461	0.0223462	2.63419e-06	0.574984	0.44701	1	0.519965
ILMN_2678373	Myst4	0.0223391	9.45004e-05	0.0942111	0.44701	1	0.496737
ILMN_2593083	1700028J19Rik	0.022371	0.0289984	0.0617165	0.447259	1	0.389065
ILMN_2764883	Mafg	0.0223869	3.38157e-07	0.899999	0.44733	1	0.527872
ILMN_2491232	Usp36	0.0224213	0.216521	0.169154	0.447492	1	0.881768
ILMN_2791963	E2f6	0.022432	1.05389e-08	0.433335	0.447492	1	0.593851
ILMN_1255363	Fkbp14	0.0224121	0.0110943	0.874692	0.447492	1	0.530926
ILMN_3073524	Chrna10	0.0224716	0.0267579	0.155321	0.448034	1	0.430942
ILMN_1218206	Klf13	0.0224966	0.0280216	0.198032	0.448286	1	0.760748
ILMN_1254674	Ttc23	0.0225222	0.492176	0.614642	0.448549	1	0.313083
ILMN_2754596	Agap3	0.0225951	3.96207e-08	0.947385	0.449508	1	0.343413
ILMN_1248334	Stxbp4	0.0225901	0.410498	0.405149	0.449508	1	0.172694
ILMN_2706514	Bcl2	0.022653	1.0078e-18	0.477416	0.450411	1	0.996595
ILMN_2644621	Dnajb12	0.0227517	0.00587872	0.241666	0.451911	1	0.632772
ILMN_2922728	Rwdd3	0.0227533	0.00333092	0.401259	0.451911	1	0.492425
ILMN_1245858	Epb4.1	0.0227739	0.0129594	0.68769	0.452071	1	0.393386
ILMN_3143404	Mup19	0.0228063	0.650869	0.892933	0.452467	1	0.399341
ILMN_2466637	Ulk3	0.0228349	7.38554e-07	0.977055	0.452786	1	0.562411
ILMN_2717861	Inpp5a	0.02291	0.69635	0.402952	0.454002	1	0.292693
ILMN_1236529	Spata16	0.0229213	0.846053	0.550492	0.454002	1	0.18072
ILMN_1232447	Por	0.0230401	0.659698	0.662149	0.455009	1	1.13876
ILMN_2552631	Micall1	0.023064	0.00214219	0.420935	0.455009	1	1.12872
ILMN_1230281	Ophn1	0.0230557	0.000451163	0.920361	0.455009	1	0.901807
ILMN_2656511	Bbs7	0.0230298	0.113088	0.806223	0.455009	1	0.543419
ILMN_2552800	Dctn6	0.0230249	0.00200541	0.995076	0.455009	1	0.44028
ILMN_1233941	Uncx	0.0230726	0.458833	0.377257	0.455009	1	0.384702
ILMN_1213409	Tas2r125	0.0230019	0.0952771	0.37172	0.455009	1	0.351543
ILMN_2663761	Cpa6	0.0230166	0.819954	0.787651	0.455009	1	0.346397
ILMN_2896314	Axin2	0.023112	0.0485882	0.845211	0.455538	1	0.739404
ILMN_2759289	Slk	0.0231507	1.88994e-07	0.556417	0.456052	1	0.68285
ILMN_1224714	Susd1	0.0231875	0.000109968	0.748576	0.456282	1	0.577157
ILMN_1241436	Nfx1	0.0231772	6.83286e-06	0.517558	0.456282	1	0.404926
ILMN_1216723	Btn2a2	0.0232917	0.387724	0.0715167	0.458083	1	0.270194
ILMN_2704562	Igk-C	0.023326	0.225651	0.584546	0.458509	1	1.45488
ILMN_1217855	Nkg7	0.023354	0.605607	0.420943	0.45881	1	0.433742
ILMN_3160472	5330417C22Rik	0.0234028	8.23617e-08	0.193489	0.45952	1	0.481143
ILMN_1242083	Olfm3	0.0234405	0.000210739	0.595705	0.459908	1	0.630186
ILMN_2664762	Htr1a	0.0234607	0.113777	0.600314	0.459908	1	0.453605
ILMN_2791578	Gspt1	0.0234529	4.91475e-27	0.0074236	0.459908	1	0.453501
ILMN_2754954	Mpp3	0.0235099	7.61664e-08	0.600685	0.460623	1	0.552962
ILMN_1244091	ENSMUSG00000058465	0.0235498	0.957393	0.768176	0.461156	1	0.147323
ILMN_1259535	ENSMUSG00000083844	0.0235707	0.134147	0.484939	0.461317	1	0.400379
ILMN_1220343	Ints6	0.0235949	0.000236853	0.531318	0.461541	1	0.377868
ILMN_1238862	Rapgef3	0.0236223	0.226434	0.481484	0.461674	1	0.498195
ILMN_1246324	Tmem74	0.0236272	0.251029	0.238323	0.461674	1	0.276539
ILMN_1256989	Hist1h4j	0.0236431	0.00422811	0.831993	0.461735	1	0.848935
ILMN_2942492	Rbm5	0.0236592	0.0520886	0.171384	0.461801	1	0.786649
ILMN_2473521	2900055J20Rik	0.0238089	3.00061e-09	0.930692	0.463086	1	0.696378
ILMN_1225423	Mslnl	0.0237673	4.2667e-18	0.0331359	0.463086	1	0.662797
ILMN_1253233	Dsg1c	0.0237468	0.988511	0.425303	0.463086	1	0.566059
ILMN_1230265	Hist1h4a	0.0238145	0.125829	0.446382	0.463086	1	0.474198
ILMN_2461487	ENSMUSG00000079671	0.023814	0.105502	0.502922	0.463086	1	0.36864
ILMN_2429203	Zdhhc8	0.0237621	0.0367709	0.81921	0.463086	1	0.367449
ILMN_2525856	Zfp668	0.023809	0.919057	0.948335	0.463086	1	0.303766
ILMN_1225072	Wdyhv1	0.0238369	0.000239065	0.680483	0.463272	1	0.238915
ILMN_1217928	Ptbp1	0.0238756	0.786301	0.595031	0.463775	1	0.359638
ILMN_2449674	Kidins220	0.0239329	0.210743	0.718137	0.46464	1	0.733562
ILMN_1248659	AI846148	0.0240132	0.0158158	0.530107	0.465949	1	0.441202
ILMN_1224665	Samd1	0.0240823	0.843898	0.750123	0.46704	1	0.424412
ILMN_2419138	Vcl	0.0241328	1.1057e-05	0.298838	0.467739	1	0.694202
ILMN_1216700	Gspt1	0.0241571	0.333726	0.312853	0.467739	1	0.54527
ILMN_1233232	Gm10471	0.0241476	0.467641	0.993524	0.467739	1	0.20985
ILMN_1242053	Ppp6c	0.0241741	2.71057e-07	0.041984	0.467817	1	0.59962
ILMN_2715328	Rasa2	0.0242026	0.0017944	0.836765	0.46787	1	0.38842
ILMN_2982736	1500031L02Rik	0.0241955	0.621852	0.257942	0.46787	1	0.348571
ILMN_2441277	Mme	0.0243047	0.931801	0.876488	0.469469	1	0.45595
ILMN_2777706	Mrps12	0.0243113	0.00921202	0.918024	0.469469	1	0.224219
ILMN_2929723	Zfp64	0.0243723	0.209495	0.685475	0.470397	1	0.419617
ILMN_2645816	Cpxm1	0.0244118	0.0605978	0.803832	0.470408	1	0.521402
ILMN_2749719	4930515G01Rik	0.0243922	0.00127235	0.112372	0.470408	1	0.445095
ILMN_1253323	Ept1	0.0244026	2.13037e-08	0.773402	0.470408	1	0.423155
ILMN_1252200	Atp11b	0.0244847	9.62315e-09	0.556691	0.471562	1	1.49409
ILMN_2590366	2410003K15Rik	0.0245019	0.189914	0.973076	0.471642	1	0.207914
ILMN_2761720	2610019F03Rik	0.0246124	0.000821166	0.155554	0.473362	1	0.569784
ILMN_1252016	Abhd2	0.0246174	2.87098e-06	0.403488	0.473362	1	0.339341
ILMN_2702868	Chpf2	0.0246736	0.00137184	0.276873	0.474192	1	0.434542
ILMN_1222269	ENSMUSG00000041707	0.0247079	0.0111338	0.832298	0.474597	1	0.384111
ILMN_1257739	Mylk2	0.0247209	0.843038	0.49286	0.474597	1	0.195443
ILMN_1243701	Grik1	0.0247472	0.128284	0.354882	0.47485	1	0.995023
ILMN_2620573	Ppp2r5b	0.0247897	0.0253193	0.81494	0.475163	1	0.629567
ILMN_2654582	Cyp2c44	0.0247853	0.000504342	0.0467609	0.475163	1	0.26203
ILMN_2416641	Usp42	0.024814	0.0568836	0.790476	0.475377	1	0.605937
ILMN_2705166	St6gal1	0.0248455	0.00031094	0.577933	0.475729	1	0.420979
ILMN_2441335	Abcg1	0.0248808	3.3157e-06	0.663226	0.476075	1	0.648156
ILMN_1243903	Hspbap1	0.0248899	0.0148223	0.423124	0.476075	1	0.351055
ILMN_1247853	Zfp36l1	0.0249637	0.0127208	0.189991	0.477235	1	1.21008
ILMN_1217733	Mical2	0.0249847	0.00021471	0.363649	0.477385	1	0.27704
ILMN_2466926	Zfp235	0.0250494	0.0493143	0.412443	0.478117	1	0.510323
ILMN_1245714	Fgf22	0.0250465	0.00506389	0.678235	0.478117	1	0.304785
ILMN_1237356	ENSMUSG00000074251	0.025084	5.21745e-21	0.99976	0.478273	1	1.20457
ILMN_1214722	ENSMUSG00000068599	0.0250797	0.127612	0.567835	0.478273	1	0.348442
ILMN_1242173	Slco1c1	0.0251274	1.08274e-08	0.0869071	0.478848	1	0.963484
ILMN_2729745	Lypd6	0.0252164	0.235043	0.820907	0.480292	1	0.393305
ILMN_1252735	ENSMUSG00000081161	0.0252378	0.326394	0.101297	0.480446	1	0.337931
ILMN_1250011	Tob1	0.0252915	0.24683	0.821172	0.481091	1	1.05547
ILMN_2749847	Gtf2e2	0.0252982	0.0101442	0.948456	0.481091	1	0.326159
ILMN_2488797	Ptchd3	0.0253266	0.509999	0.517838	0.481379	1	0.167637
ILMN_2616274	Dot1l	0.0253626	0.681156	0.991945	0.481809	1	0.589132
ILMN_2688607	Pptc7	0.0253882	0.056451	0.939667	0.482043	1	0.546242
ILMN_2457571	Maml2	0.02544	0.0412888	0.0918016	0.482522	1	0.381528
ILMN_2662149	Olfr1230	0.0254371	0.44659	0.763415	0.482522	1	0.226379
ILMN_1228631	Nkd2	0.0254896	0.0162994	0.646479	0.483208	1	0.381782
ILMN_1254003	ENSMUSG00000086725	0.0255157	0.509815	0.638564	0.483451	1	0.445398
ILMN_2737157	Cxcr2	0.0255321	0.763129	0.345953	0.483508	1	0.227188
ILMN_3011093	Nek10	0.0255619	0.730262	0.62376	0.48382	1	0.357988
ILMN_2969435	Slc4a1ap	0.0255768	1.89916e-06	0.874015	0.483844	1	0.633151
ILMN_1214832	9030409G11Rik	0.0255899	1.06339e-10	0.234516	0.483844	1	0.531542
ILMN_1250635	Pgls	0.0257352	0.000984814	0.384566	0.486337	1	0.261576
ILMN_2957944	AI894139	0.0257488	4.97496e-05	0.694641	0.486342	1	0.356453
ILMN_1245927	Wdr37	0.02578	0.654525	0.0936013	0.486676	1	1.2527
ILMN_1217895	Prl8a1	0.0258473	0.691952	0.0192779	0.48744	1	0.439045
ILMN_2644415	Pacsin1	0.0258365	0.0023629	0.208731	0.48744	1	0.25037
ILMN_1244197	C530008M17Rik	0.025877	0.207923	0.458343	0.487745	1	0.305673
ILMN_1233444	A730017C20Rik	0.0259326	0.00619057	0.707627	0.488539	1	0.455202
ILMN_1218312	2010317E24Rik	0.0260248	0.0224019	0.0451676	0.490022	1	0.385206
ILMN_2738264	Dusp19	0.0260541	2.32541e-06	0.23756	0.490045	1	0.621679
ILMN_2974280	2510012J08Rik	0.0260667	0.901245	0.280754	0.490045	1	0.480742
ILMN_1237171	Trappc9	0.0260652	0.285848	0.160348	0.490045	1	0.247855
ILMN_1214964	Gstm4	0.0261384	0.0523942	0.483858	0.491139	1	0.749012
ILMN_2753127	Olfr357	0.0261629	0.544288	0.762866	0.491344	1	0.244864
ILMN_1214899	Phospho1	0.0262239	0.126144	0.646344	0.492234	1	0.283501
ILMN_1241125	6430526N21Rik	0.026308	0.204592	0.866033	0.493558	1	0.419614
ILMN_1245813	Unc119b	0.0263712	6.29875e-09	0.051388	0.494486	1	0.411404
ILMN_2718789	Sphk2	0.0264454	3.34151e-11	0.435745	0.495366	1	0.519641
ILMN_1252995	Hist1h2be	0.0264372	0.00314256	0.573643	0.495366	1	0.467223
ILMN_1221489	Defa17	0.0264825	0.640024	0.548782	0.495805	1	0.255874
ILMN_1228372	Map2k7	0.0265285	1.36508e-08	0.265205	0.496409	1	0.476701
ILMN_1240823	Slc4a7	0.0265568	0.922266	0.626287	0.496683	1	0.215198
ILMN_2744660	Igh-6	0.0265959	0.121608	0.147815	0.497156	1	1.4037
ILMN_1217710	Wdr27	0.0266589	0.122473	0.090521	0.498078	1	0.261202
ILMN_2642091	C530028O21Rik	0.0267792	0.0847375	0.990289	0.49981	1	0.668767
ILMN_1225262	Pkp4	0.0267789	0.0430759	0.666726	0.49981	1	0.266383
ILMN_1219489	Cnst	0.0268929	1.8292e-05	0.972823	0.501414	1	0.756936
ILMN_1221487	9030624J02Rik	0.0268843	0.00258357	0.727171	0.501414	1	0.256678
ILMN_2517566	ENSMUSG00000085972	0.0269257	0.63168	0.758116	0.501767	1	0.129383
ILMN_2427560	Traf6	0.0269668	0.000296479	0.72457	0.502276	1	0.631788
ILMN_2602161	Safb2	0.0270548	0.204074	0.77233	0.502364	1	1.01147
ILMN_1246785	Gprc5a	0.0270389	0.000838473	0.179461	0.502364	1	0.731633
ILMN_1233779	Epb4.1l4a	0.0270428	0.553861	0.682526	0.502364	1	0.506152
ILMN_2709690	Rhbdd2	0.0270152	0.0257856	0.828195	0.502364	1	0.479148
ILMN_1236383	Map3k12	0.0270045	0.000364479	0.987176	0.502364	1	0.466335
ILMN_2547762	2810002N01Rik	0.0270282	0.00453492	0.220273	0.502364	1	0.288964
ILMN_1258501	Adh1	0.0270795	0.500581	0.449549	0.502565	1	0.292228
ILMN_3003518	Gtdc1	0.0271155	0.151389	0.855351	0.502977	1	0.411935
ILMN_2989204	Gm266	0.027133	6.12201e-19	0.70228	0.503043	1	0.321503
ILMN_2620893	Dlgap2	0.0271532	2.88205e-11	0.580628	0.503161	1	0.509463
ILMN_2627041	Cx3cl1	0.0272632	1.07687e-06	0.898136	0.504941	1	0.445044
ILMN_1228175	Top3b	0.0273491	0.341459	0.678436	0.506052	1	0.397934
ILMN_1229964	Gstz1	0.027357	1.82256e-05	0.288506	0.506052	1	0.377671
ILMN_2589706	Tdpoz1	0.0273651	0.526135	0.779929	0.506052	1	0.225818
ILMN_1253171	Edem1	0.0274772	0.307878	0.482781	0.507866	1	0.171147
ILMN_1247207	Adm	0.0275173	2.71411e-05	0.209342	0.508214	1	0.313269
ILMN_2995646	Dennd1b	0.0275241	0.212273	0.608529	0.508214	1	0.250463
ILMN_2618176	Socs3	0.0275486	0.737698	0.374793	0.508332	1	1.12124
ILMN_1214410	2310014L17Rik	0.0275586	0.853331	0.831552	0.508332	1	0.275603
ILMN_1250800	Astn2	0.0275994	0.0476453	0.0649448	0.508826	1	0.199919
ILMN_2696855	Taz	0.027637	0.461542	0.93511	0.50926	1	0.25244
ILMN_1231205	Ajap1	0.0276819	5.85193e-06	0.703558	0.509829	1	0.662268
ILMN_2652270	Slmo1	0.0277115	6.61356e-05	0.988763	0.510115	1	0.392344
ILMN_1213286	Ccl21a	0.0277905	7.30241e-06	0.13211	0.511049	1	1.00383
ILMN_2996561	Wls	0.0277829	0.214857	0.56874	0.511049	1	0.331449
ILMN_2667972	Celf1	0.0278415	6.10391e-09	0.0921158	0.511208	1	0.99714
ILMN_1230674	Pdzrn4	0.027839	0.530269	0.929175	0.511208	1	0.502863
ILMN_3162089	Snx4	0.0278268	0.114452	0.574974	0.511208	1	0.38683
ILMN_1237583	Galntl1	0.0278779	0.315225	0.744448	0.511359	1	0.477486
ILMN_1214178	Zfp608	0.0278723	0.628297	0.21481	0.511359	1	0.230107
ILMN_1222922	Ccdc74a	0.0279584	0.0232325	0.125142	0.512575	1	0.458648
ILMN_2532603	Usp51	0.0280132	0.000831778	0.390028	0.51332	1	0.684853
ILMN_2667033	Zxdc	0.0280283	0.00102867	0.211811	0.513337	1	0.380519
ILMN_2530460	BC049807	0.0280793	0.0149057	0.431711	0.514011	1	1.64963
ILMN_2628178	Socs2	0.0281077	1.50989e-13	0.96937	0.514272	1	0.273387
ILMN_1231454	Krr1	0.0281368	0.268503	0.41835	0.514329	1	0.28892
ILMN_2589741	Tmem51	0.0281392	0.293129	0.594157	0.514329	1	0.225113
ILMN_2707291	Prdm2	0.028194	0.577793	0.672776	0.51452	1	0.905553
ILMN_2918907	Mcc	0.0281825	0.060235	0.0345621	0.51452	1	0.769254
ILMN_2753675	Sfrs16	0.0281675	0.340125	0.538705	0.51452	1	0.367347
ILMN_1242553	Hdac9	0.0282065	0.455538	0.0922392	0.51452	1	0.352091
ILMN_1226868	Mapk4	0.0282372	0.0321249	0.975681	0.514821	1	0.306358
ILMN_2686898	Aaas	0.0282519	1.15936e-06	0.577197	0.51483	1	0.246342
ILMN_2530415	Gm1604b	0.0282805	0.808088	0.386857	0.514834	1	0.495057
ILMN_2695199	St3gal6	0.0282754	0.0100775	0.540861	0.514834	1	0.20883
ILMN_1236746	Fuz	0.0283101	0.0796172	0.747448	0.515114	1	0.196348
ILMN_1250860	4732456N10Rik	0.0283687	0.246061	0.420274	0.515921	1	0.664552
ILMN_1253850	Stim2	0.028386	0.943163	0.887099	0.515976	1	0.400222
ILMN_1240090	D430041D05Rik	0.0284348	0.492777	0.0347302	0.516199	1	0.68249
ILMN_1240720	6430573F11Rik	0.0284513	0.573688	0.383197	0.516199	1	0.469842
ILMN_2696136	Abpg	0.0284553	0.787955	0.42516	0.516199	1	0.344282
ILMN_1247421	Exosc3	0.0284335	0.187168	0.731812	0.516199	1	0.151042
ILMN_2591370	Clmn	0.0285142	0.663921	0.969786	0.517009	1	0.430545
ILMN_2524383	Zcchc4	0.0285425	0.0162404	0.318229	0.517263	1	0.436644
[truncated: 34,228 more rows]

## Sheet: Gene expression networks
Alfa-Array ID	Alfa-Gene symbol		Beta-Array ID	Beta-Gene symbol		Gamma-Array ID	Gamma-Gene symbol
ILMN_1236716	1200016B10Rik		ILMN_1250435	1700029G01Rik		ILMN_2627140	9830001H06Rik
ILMN_1255447	2410131K14Rik		ILMN_1260219	Adipor2		ILMN_1214944	Aim1l
ILMN_2894211	8430408G22Rik		ILMN_2759365	Angptl4		ILMN_2699294	Alkbh3
ILMN_2629112	Acer2		ILMN_2856865	Camk1g		ILMN_2675289	Amn
ILMN_1257724	Adamts9		ILMN_2634083	Cdkn1a		ILMN_2648967	Arrdc4
ILMN_1251776	Adipor2		ILMN_2846775	Cdkn1a		ILMN_1251041	Btrc
ILMN_2597827	Arc		ILMN_2679037	Cmtm3		ILMN_2717015	Ccl17
ILMN_1238547	Areg		ILMN_1253986	Dlg5		ILMN_1214255	Cd200
ILMN_1234929	Arid5b		ILMN_2601453	Fam78a		ILMN_2761594	Cirbp
ILMN_1240671	Arrdc2		ILMN_2718266	Fkbp5		ILMN_1227020	Cnp
ILMN_2693835	Arrdc2		ILMN_1239386	Galntl2		ILMN_1250067	Fam120b
ILMN_2619408	Atf3		ILMN_2759563	Gatsl3		ILMN_2677357	Grpel1
ILMN_2428113	Baiap2		ILMN_1250356	Gjb6		ILMN_1216764	Ier3
ILMN_1230353	Bcl6		ILMN_2649671	Hif3a		ILMN_1216892	Lrrtm1
ILMN_2710648	C030019I05Rik		ILMN_2677859	Insl6		ILMN_2609323	Lst1
ILMN_2756435	Cebpb		ILMN_1237406	Itgad		ILMN_1250779	Mrpl15
ILMN_1228320	Cfp		ILMN_2723920	Itpk1		ILMN_2563765	Mtor
ILMN_2702303	Ch25h		ILMN_1254031	Klf9		ILMN_2637484	Nanos2
ILMN_1247694	Chordc1		ILMN_2712075	Lcn2		ILMN_2717117	Ncrna00085
ILMN_1260528	Clvs1		ILMN_2652500	Lrg1		ILMN_2612007	Nfkbib
ILMN_3104462	Coq10b		ILMN_2947292	Map3k6		ILMN_2659351	Odf2
ILMN_1242622	Crem		ILMN_1225764	Mfsd2a		ILMN_1249997	Per1
ILMN_2602899	Crem		ILMN_2610771	Net1		ILMN_1254574	Per1
ILMN_2964986	Crem		ILMN_2777427	Nostrin		ILMN_2706819	Rasl11b
ILMN_2636403	Csrnp1		ILMN_1259322	Pdk4		ILMN_2793062	Rasl11b
ILMN_2487814	Cul3		ILMN_2665948	Pkp2		ILMN_1252725	Trove2
ILMN_2434274	Dclk1		ILMN_1215042	Pla2g3		ILMN_2968515	Xpa
ILMN_2638404	Dclre1b		ILMN_2775937	Plat
ILMN_2993109	Ddit4		ILMN_2588249	Plin4
ILMN_2695819	Ddit4l		ILMN_2687745	Pnpla2
ILMN_2970436	Dnajb5		ILMN_1238021	Ppp1r3g
ILMN_2739675	Dnd1		ILMN_2755936	Rasl11a
ILMN_1258357	Dok3		ILMN_2653567	Rhoj
ILMN_2622983	Dusp1		ILMN_2728729	Sdc4
ILMN_2711705	Dusp11		ILMN_1258159	Slc2a1
ILMN_1234466	Dusp12		ILMN_1220865	Spink8
ILMN_2764309	Dusp14		ILMN_1224336	Spsb1
ILMN_2689731	Dusp4		ILMN_2745370	Sult1a1
ILMN_2531737	Dusp5		ILMN_2636266	Synm
ILMN_1248537	Dusp6		ILMN_1227763	Tmprss6
ILMN_2662926	Egr1		ILMN_2701664	Tsc22d3
ILMN_2623983	Egr2		ILMN_3150811	Tsc22d3
ILMN_1227494	Egr3		ILMN_1239055	Xdh
ILMN_1215713	Egr4
ILMN_2714031	Errfi1
ILMN_1254220	Fam123a
ILMN_2750515	Fos
ILMN_2778279	Fosb
ILMN_1252481	Fosl2
ILMN_2828916	Frmd6
ILMN_2744890	Gadd45g
ILMN_2606295	Gch1
ILMN_2577598	Gm9895
ILMN_2678530	Gpr3
ILMN_2698449	Hbegf
ILMN_2486012	Homer1
ILMN_2635348	Iqcb1
ILMN_2595814	Jhdm1d
ILMN_1220034	Junb
ILMN_3034877	Kif1b
ILMN_2604029	Klf2
ILMN_2999439	Klf4
ILMN_2664909	Mesdc1
ILMN_2642417	Mest
ILMN_2846904	Mest
ILMN_2510187	Mett11d1
ILMN_1228026	Midn
ILMN_2645772	Mrpl51
ILMN_3151722	Net1
ILMN_2595732	Nfil3
ILMN_1251414	Npas4
ILMN_2620406	Nptx2
ILMN_3162452	Pdp1
ILMN_1239770	Peli1
ILMN_2813487	Per1
ILMN_2987862	Per2
ILMN_1245384	Pkp2
ILMN_2644920	Plekhf1
ILMN_2726005	Plekhg4
ILMN_2619330	Plk3
ILMN_2660781	Polr3e
ILMN_1254167	Ppapdc2
ILMN_2667091	Ppp1r3c
ILMN_1237773	Rhou
ILMN_1230157	Rnd3
ILMN_2694917	Sap30
ILMN_1237378	Scg2
ILMN_2729162	Sertad1
ILMN_1213954	Sgk1
ILMN_1246285	Shisa2
ILMN_1239463	Sik1
ILMN_2615232	Sik2
ILMN_1216597	Slc25a25
ILMN_2661340	Slco4a1
ILMN_1240406	Srsf6
ILMN_1231355	Stab1
ILMN_2777175	Stk40
ILMN_2424299	Tnfrsf12a
ILMN_2510383	Tnfrsf25
ILMN_2506012	Trp53inp1
ILMN_1213609	Txnip
ILMN_2440612	Zdbf2
ILMN_2479585	Zfp189
ILMN_1227630	Zmym1
ILMN_2676172	Zxdc
