# Supplementary material for: Novel drug-regulated transcriptional networks in brain reveal pharmacological properties of psychotropic drugs
Source: BMC Genomics. 2013 Sep 8;14:606. doi: 10.1186/1471-2164-14-606 (PMC3844597; doi:10.1186/1471-2164-14-606)
Supplement: Additional file 3 — A table listing the comparison of transcriptional effects of the tested psychotropic drugs. The table contains the number of regulated transcripts (genes2mind score >10) at each time-point of the experiment (obtained using the genes2mind gene selection module). [file 1471-2164-14-606-S3.xlsx]

## Sheet: Timecourse
Time [hours]	Mianserin (MIA)	Imipramine (IMI)	Fluoxetine (FLU)	Bupropion (BUP)	Tianeptine (TIA)	Tranylcypromine (TRA)	Methamphetamine (MET)	Cocaine (COC)	Nicotine (NIC)	Heroin (HER)	Morphine (MOR)	Ethanol (ETO)	Diazepam (DIA)	Buspirone (BUS)	Hydroxizine (HYD)	Clozapine (CLO)	Risperidone (RIS)	Haloperidol (HAL)
1	117	10	2	48	10	188	74	46	11	28	96	20	31	18	3	19	104	32
2	366	2	3	33	14	285	66	30	7	69	70	75	36	23	20	39	229	101
4	463	2	4	10	8	276	64	13	1	55	67	46	33	40	18	35	367	50
8	348	1	2	27	4	318	20	19	2	10	97	8	13	16	5	1	29	126
