# Supplementary material for: Novel drug-regulated transcriptional networks in brain reveal pharmacological properties of psychotropic drugs
Source: BMC Genomics. 2013 Sep 8;14:606. doi: 10.1186/1471-2164-14-606 (PMC3844597; doi:10.1186/1471-2164-14-606)
Supplement: Additional file 6 — A table listing the complete results of the GO analysis presented in the manuscript. The analyses were performed on lists of genes that correspond to networks α, β and γ (results are presented in separate sheets). The analyzed genes are listed in Additional file 1. [file 1471-2164-14-606-S6.xlsx]

## Sheet: alpha_GO
Category	Term	Count	%	PValue	Genes	List Total	Pop Hits	Pop Total	Fold Enrichment	Benjamini	Fisher Exact
PIR_SUPERFAMILY	PIRSF001719:fos transforming protein	4	4.12371	2.71053e-07	ILMN_2619408, ILMN_2750515, ILMN_1252481, ILMN_2778279	34	4	7840	230.588	1.08421e-05	2.9e-10
INTERPRO	IPR004827:Basic-leucine zipper (bZIP) transcription factor	8	8.24742	1.03743e-08	ILMN_1220034, ILMN_2595732, ILMN_2619408, ILMN_1242622, ILMN_2750515, ILMN_1252481, ILMN_2964986, ILMN_2602899, ILMN_2756435, ILMN_2778279	89	53	16891	28.647	1.68063e-06	3.1e-10
INTERPRO	IPR000340:Protein-tyrosine phosphatase, dual specificity	7	7.21649	2.01244e-08	ILMN_1234466, ILMN_2764309, ILMN_2689731, ILMN_1248537, ILMN_2531737, ILMN_2711705, ILMN_2622983	89	34	16891	39.0737	1.63007e-06	4.3e-10
GOTERM_MF_FAT	GO:0008138~protein tyrosine/serine/threonine phosphatase activity	7	7.21649	3.22637e-08	ILMN_1234466, ILMN_2764309, ILMN_2689731, ILMN_1248537, ILMN_2531737, ILMN_2711705, ILMN_2622983	65	38	12639	35.819	3.71032e-06	7.6e-10
INTERPRO	IPR000340:Dual specificity phosphatase, catalytic domain	7	7.21649	3.43546e-08	ILMN_1234466, ILMN_2764309, ILMN_2689731, ILMN_1248537, ILMN_2531737, ILMN_2711705, ILMN_2622983	89	37	16891	35.9056	1.85515e-06	8e-10
SMART	SM00338:BRLZ	8	8.24742	5.02928e-08	ILMN_1220034, ILMN_2595732, ILMN_2619408, ILMN_1242622, ILMN_2750515, ILMN_1252481, ILMN_2964986, ILMN_2602899, ILMN_2756435, ILMN_2778279	59	53	8666	22.1708	2.1123e-06	2e-09
GOTERM_MF_FAT	GO:0017017~MAP kinase tyrosine/serine/threonine phosphatase activity	5	5.15464	2.87067e-07	ILMN_2764309, ILMN_2689731, ILMN_1248537, ILMN_2531737, ILMN_2622983	65	12	12639	81.0192	1.65062e-05	2.4e-09
PIR_SUPERFAMILY	PIRSF000939:dual specificity protein phosphatase (MAP kinase phosphatase)	4	4.12371	2.35135e-06	ILMN_2689731, ILMN_1248537, ILMN_2531737, ILMN_2622983	34	7	7840	131.765	4.7026e-05	1e-08
SMART	SM00195:DSPc	6	6.18557	5.40267e-07	ILMN_1234466, ILMN_2764309, ILMN_2689731, ILMN_1248537, ILMN_2531737, ILMN_2622983	59	25	8666	35.2515	1.13456e-05	1.2e-08
INTERPRO	IPR000837:Fos transforming protein	4	4.12371	4.71098e-06	ILMN_2619408, ILMN_2750515, ILMN_1252481, ILMN_2778279	89	7	16891	108.449	0.000127189	2.5e-08
INTERPRO	IPR014393:Dual specificity protein phosphatase (MAP kinase phosphatase)	4	4.12371	4.71098e-06	ILMN_2689731, ILMN_1248537, ILMN_2531737, ILMN_2622983	89	7	16891	108.449	0.000127189	2.5e-08
UP_SEQ_FEATURE	DNA-binding region:Basic motif	9	9.27835	1.9955e-06	ILMN_1220034, ILMN_2595732, ILMN_2619408, ILMN_1242622, ILMN_2750515, ILMN_1252481, ILMN_2964986, ILMN_2602899, ILMN_2756435, ILMN_2778279, ILMN_1251414	88	151	15561	10.5395	0.000273347	1.4e-07
INTERPRO	IPR008343:MAP kinase phosphatase	4	4.12371	1.59699e-05	ILMN_2689731, ILMN_1248537, ILMN_2531737, ILMN_2622983	89	10	16891	75.9146	0.000287419	1.5e-07
INTERPRO	IPR000387:Protein-tyrosine phosphatase	7	7.21649	3.20002e-06	ILMN_1234466, ILMN_2764309, ILMN_2689731, ILMN_1248537, ILMN_2531737, ILMN_2711705, ILMN_2622983	89	78	16891	17.0321	0.000129593	1.7e-07
UP_SEQ_FEATURE	domain:Leucine-zipper	8	8.24742	1.95338e-06	ILMN_1220034, ILMN_2595732, ILMN_2619408, ILMN_1242622, ILMN_2750515, ILMN_1252481, ILMN_2964986, ILMN_2602899, ILMN_2756435, ILMN_2778279	88	105	15561	13.4727	0.000535082	1.8e-07
INTERPRO	IPR000387:Dual-specific/protein-tyrosine phosphatase, conserved region	7	7.21649	4.29055e-06	ILMN_1234466, ILMN_2764309, ILMN_2689731, ILMN_1248537, ILMN_2531737, ILMN_2711705, ILMN_2622983	89	82	16891	16.2013	0.000139005	2.4e-07
GOTERM_BP_FAT	GO:0006470~protein amino acid dephosphorylation	8	8.24742	4.18839e-06	ILMN_1234466, ILMN_2764309, ILMN_2689731, ILMN_3162452, ILMN_1248537, ILMN_2531737, ILMN_2711705, ILMN_2622983	76	114	12919	11.9289	0.00293176	3.3e-07
INTERPRO	IPR016130:Protein-tyrosine phosphatase, active site	7	7.21649	6.06023e-06	ILMN_1234466, ILMN_2764309, ILMN_2689731, ILMN_1248537, ILMN_2531737, ILMN_2711705, ILMN_2622983	89	87	16891	15.2702	0.000140242	3.7e-07
INTERPRO	IPR011616:bZIP transcription factor, bZIP-1	5	5.15464	1.47878e-05	ILMN_1220034, ILMN_1242622, ILMN_2750515, ILMN_1252481, ILMN_2964986, ILMN_2602899, ILMN_2778279	89	29	16891	32.7218	0.000299411	3.9e-07
UP_SEQ_FEATURE	domain:Tyrosine-protein phosphatase	6	6.18557	1.23993e-05	ILMN_1234466, ILMN_2764309, ILMN_2689731, ILMN_1248537, ILMN_2711705, ILMN_2622983	88	54	15561	19.6477	0.00113184	5.7e-07
GOTERM_MF_FAT	GO:0046983~protein dimerization activity	11	11.3402	5.41898e-06	ILMN_1242622, ILMN_1251776, ILMN_2964986, ILMN_1252481, ILMN_2602899, ILMN_1251414, ILMN_1220034, ILMN_2619408, ILMN_2595732, ILMN_2750515, ILMN_2756435, ILMN_1227630, ILMN_2778279	65	329	12639	6.50124	0.000207707	8e-07
GOTERM_MF_FAT	GO:0004725~protein tyrosine phosphatase activity	7	7.21649	1.15562e-05	ILMN_1234466, ILMN_2764309, ILMN_2689731, ILMN_1248537, ILMN_2531737, ILMN_2711705, ILMN_2622983	65	101	12639	13.4765	0.000265759	8e-07
GOTERM_MF_FAT	GO:0004721~phosphoprotein phosphatase activity	8	8.24742	1.10865e-05	ILMN_1234466, ILMN_2764309, ILMN_2689731, ILMN_3162452, ILMN_1248537, ILMN_2531737, ILMN_2711705, ILMN_2622983	65	152	12639	10.234	0.000318688	1e-06
GOTERM_BP_FAT	GO:0016311~dephosphorylation	8	8.24742	1.69831e-05	ILMN_1234466, ILMN_2764309, ILMN_2689731, ILMN_3162452, ILMN_1248537, ILMN_2531737, ILMN_2711705, ILMN_2622983	76	141	12919	9.64464	0.00593494	1.7e-06
GOTERM_MF_FAT	GO:0016791~phosphatase activity	8	8.24742	0.000172586	ILMN_1234466, ILMN_2764309, ILMN_2689731, ILMN_3162452, ILMN_1248537, ILMN_2531737, ILMN_2711705, ILMN_2622983	65	234	12639	6.64773	0.00283157	4e-06
UP_SEQ_FEATURE	active site:Phosphocysteine intermediate	6	6.18557	6.1719e-05	ILMN_1234466, ILMN_2764309, ILMN_2689731, ILMN_1248537, ILMN_2711705, ILMN_2622983	88	75	15561	14.1464	0.00421896	4.1e-06
SP_PIR_KEYWORDS	nucleus	37	38.1443	2.27868e-05	ILMN_2644920, ILMN_1228026, ILMN_2479585, ILMN_1242622, ILMN_1239463, ILMN_2777175, ILMN_1252481, ILMN_1215713, ILMN_1251414, ILMN_3151722, ILMN_1220034, ILMN_2604029, ILMN_2606295, ILMN_2619408, ILMN_2595732, ILMN_2813487, ILMN_2623983, ILMN_2711705, ILMN_2778279, ILMN_1230353, ILMN_2694917, ILMN_2638404, ILMN_1227494, ILMN_2739675, ILMN_2676172, ILMN_2964986, ILMN_2602899, ILMN_1213954, ILMN_26…	88	3700	17189	1.9533	0.00277616	1.1e-05
SP_PIR_KEYWORDS	Transcription	23	23.7113	2.98488e-05	ILMN_2479585, ILMN_1242622, ILMN_1215713, ILMN_1251414, ILMN_1220034, ILMN_2604029, ILMN_2619408, ILMN_2595732, ILMN_2813487, ILMN_1213609, ILMN_2623983, ILMN_1230353, ILMN_2694917, ILMN_1227494, ILMN_2676172, ILMN_2964986, ILMN_2602899, ILMN_2636403, ILMN_2660781, ILMN_2662926, ILMN_2729162, ILMN_2999439, ILMN_2756435, ILMN_2987862, ILMN_1234929	88	1708	17189	2.63032	0.00181915	1.1e-05
SMART	SM00450:RHOD	4	4.12371	0.000347374	ILMN_2689731, ILMN_1248537, ILMN_2531737, ILMN_2622983	59	21	8666	27.9774	0.00485227	1.1e-05
SP_PIR_KEYWORDS	transcription regulation	21	21.6495	5.42947e-05	ILMN_2694917, ILMN_1242622, ILMN_1227494, ILMN_2676172, ILMN_2964986, ILMN_2602899, ILMN_1215713, ILMN_1251414, ILMN_2636403, ILMN_1220034, ILMN_2604029, ILMN_2662926, ILMN_2729162, ILMN_2595732, ILMN_2619408, ILMN_2813487, ILMN_2999439, ILMN_1213609, ILMN_2623983, ILMN_2756435, ILMN_2987862, ILMN_1234929, ILMN_1230353	88	1517	17189	2.70397	0.00220561	2e-05
GOTERM_MF_FAT	GO:0003700~transcription factor activity	14	14.433	8.3331e-05	ILMN_1242622, ILMN_2676172, ILMN_2964986, ILMN_1252481, ILMN_2602899, ILMN_2636403, ILMN_1220034, ILMN_2604029, ILMN_2662926, ILMN_2619408, ILMN_2595732, ILMN_2999439, ILMN_2750515, ILMN_2623983, ILMN_2756435, ILMN_2778279	65	753	12639	3.6152	0.00159597	2.2e-05
INTERPRO	IPR001763:Rhodanese-like	4	4.12371	0.000169805	ILMN_2689731, ILMN_1248537, ILMN_2531737, ILMN_2622983	89	21	16891	36.1498	0.00274729	2.5e-05
SP_PIR_KEYWORDS	activator	11	11.3402	0.000140875	ILMN_1242622, ILMN_2676172, ILMN_2964986, ILMN_2602899, ILMN_1251414, ILMN_2636403, ILMN_2604029, ILMN_2662926, ILMN_2595732, ILMN_2999439, ILMN_2623983, ILMN_2756435, ILMN_1230353	88	475	17189	4.52342	0.00428776	3e-05
SP_PIR_KEYWORDS	protein phosphatase	6	6.18557	0.000356982	ILMN_1234466, ILMN_2764309, ILMN_2689731, ILMN_3162452, ILMN_1248537, ILMN_2622983	88	120	17189	9.76648	0.00723364	3.5e-05
GOTERM_BP_FAT	GO:0006357~regulation of transcription from RNA polymerase II promoter	13	13.4021	0.000168776	ILMN_2694917, ILMN_2970436, ILMN_1251414, ILMN_2636403, ILMN_2662926, ILMN_2813487, ILMN_1213609, ILMN_2999439, ILMN_2623983, ILMN_2750515, ILMN_2756435, ILMN_2987862, ILMN_1230353	76	603	12919	3.66472	0.038673	4.4e-05
SP_PIR_KEYWORDS	dna-binding	19	19.5876	0.00014331	ILMN_2694917, ILMN_1242622, ILMN_1227494, ILMN_1252481, ILMN_2964986, ILMN_2602899, ILMN_1215713, ILMN_1251414, ILMN_2636403, ILMN_1220034, ILMN_2604029, ILMN_2662926, ILMN_2595732, ILMN_2619408, ILMN_2999439, ILMN_2750515, ILMN_2623983, ILMN_2756435, ILMN_2778279, ILMN_1234929, ILMN_1230353	88	1369	17189	2.71093	0.00349091	5.1e-05
INTERPRO	IPR011700:Basic leucine zipper	3	3.09278	0.0026962	ILMN_2595732, ILMN_2619408, ILMN_2756435	89	15	16891	37.9573	0.0389812	6.1e-05
GOTERM_MF_FAT	GO:0030528~transcription regulator activity	17	17.5258	0.000192671	ILMN_1242622, ILMN_2676172, ILMN_2964986, ILMN_1252481, ILMN_2602899, ILMN_1251414, ILMN_2636403, ILMN_1220034, ILMN_2604029, ILMN_2662926, ILMN_2729162, ILMN_2595732, ILMN_2619408, ILMN_2999439, ILMN_2750515, ILMN_2623983, ILMN_2756435, ILMN_2778279, ILMN_1230353	65	1178	12639	2.8061	0.00276608	6.7e-05
UP_SEQ_FEATURE	domain:Rhodanese	3	3.09278	0.00309464	ILMN_2689731, ILMN_1248537, ILMN_2622983	88	15	15561	35.3659	0.100716	7.6e-05
GOTERM_BP_FAT	GO:0006350~transcription	23	23.7113	0.000192462	ILMN_2479585, ILMN_1242622, ILMN_1215713, ILMN_1251414, ILMN_1220034, ILMN_2604029, ILMN_2619408, ILMN_2595732, ILMN_2813487, ILMN_1213609, ILMN_2623983, ILMN_1230353, ILMN_2694917, ILMN_1227494, ILMN_2676172, ILMN_2964986, ILMN_2602899, ILMN_2636403, ILMN_2660781, ILMN_2662926, ILMN_2729162, ILMN_2999439, ILMN_2756435, ILMN_2987862, ILMN_1234929	76	1710	12919	2.28637	0.0331696	8.2e-05
UP_SEQ_FEATURE	zinc finger region:C2H2-type 3	8	8.24742	0.000497673	ILMN_2604029, ILMN_2662926, ILMN_2999439, ILMN_1227494, ILMN_2623983, ILMN_2676172, ILMN_1215713, ILMN_1230353	88	250	15561	5.65855	0.0269105	8.4e-05
UP_SEQ_FEATURE	zinc finger region:C2H2-type 1	8	8.24742	0.00050966	ILMN_2604029, ILMN_2662926, ILMN_2999439, ILMN_1227494, ILMN_2623983, ILMN_2676172, ILMN_1215713, ILMN_1230353	88	251	15561	5.636	0.0230115	8.7e-05
UP_SEQ_FEATURE	zinc finger region:C2H2-type 2	8	8.24742	0.000586511	ILMN_2604029, ILMN_2662926, ILMN_2999439, ILMN_1227494, ILMN_2623983, ILMN_2676172, ILMN_1215713, ILMN_1230353	88	257	15561	5.50442	0.0227028	0.0001
GOTERM_BP_FAT	GO:0006355~regulation of transcription, DNA-dependent	20	20.6186	0.000276274	ILMN_2694917, ILMN_2479585, ILMN_1242622, ILMN_1252481, ILMN_2964986, ILMN_2970436, ILMN_2602899, ILMN_1251414, ILMN_2636403, ILMN_1220034, ILMN_2662926, ILMN_2595732, ILMN_2619408, ILMN_2813487, ILMN_1213609, ILMN_2999439, ILMN_2750515, ILMN_2623983, ILMN_2756435, ILMN_2987862, ILMN_2778279, ILMN_1230353	76	1389	12919	2.44761	0.031767	0.00011
INTERPRO	IPR013655:PAS fold-3	3	3.09278	0.00388908	ILMN_2813487, ILMN_2987862, ILMN_1251414	89	18	16891	31.6311	0.0473983	0.00011
GOTERM_BP_FAT	GO:0045449~regulation of transcription	26	26.8041	0.000271466	ILMN_2479585, ILMN_1242622, ILMN_1252481, ILMN_1215713, ILMN_1251414, ILMN_1220034, ILMN_2604029, ILMN_2619408, ILMN_2595732, ILMN_2813487, ILMN_1213609, ILMN_2623983, ILMN_2778279, ILMN_1230353, ILMN_2694917, ILMN_1227494, ILMN_2676172, ILMN_2964986, ILMN_2970436, ILMN_2602899, ILMN_2636403, ILMN_2662926, ILMN_2729162, ILMN_2999439, ILMN_2750515, ILMN_2756435, ILMN_2987862, ILMN_1234929	76	2135	12919	2.0701	0.0373494	0.00013
GOTERM_BP_FAT	GO:0051252~regulation of RNA metabolic process	20	20.6186	0.000341071	ILMN_2694917, ILMN_2479585, ILMN_1242622, ILMN_1252481, ILMN_2964986, ILMN_2970436, ILMN_2602899, ILMN_1251414, ILMN_2636403, ILMN_1220034, ILMN_2662926, ILMN_2595732, ILMN_2619408, ILMN_2813487, ILMN_1213609, ILMN_2999439, ILMN_2750515, ILMN_2623983, ILMN_2756435, ILMN_2987862, ILMN_2778279, ILMN_1230353	76	1412	12919	2.40775	0.0335847	0.00014
KEGG_PATHWAY	mmu04010:MAPK signaling pathway	7	7.21649	0.000858549	ILMN_2764309, ILMN_2689731, ILMN_2750515, ILMN_1248537, ILMN_2531737, ILMN_2622983, ILMN_2744890	26	262	5559	5.71242	0.0254384	0.00014
UP_SEQ_FEATURE	domain:PAS 1	3	3.09278	0.00496726	ILMN_2813487, ILMN_2987862, ILMN_1251414	88	19	15561	27.9205	0.14067	0.00016
SP_PIR_KEYWORDS	biological rhythms	3	3.09278	0.00499576	ILMN_2595732, ILMN_2813487, ILMN_2987862	88	21	17189	27.9042	0.0835861	0.00016
BIOCARTA	m_dspPathway:Regulation of MAP Kinase Pathways Through Dual Specificity Phosphatases	3	3.09278	0.00578278	ILMN_2689731, ILMN_1248537, ILMN_2622983	16	9	1113	23.1875	0.202428	0.00019
GOTERM_BP_FAT	GO:0048008~platelet-derived growth factor receptor signaling pathway	3	3.09278	0.00590499	ILMN_1213609, ILMN_1234929, ILMN_2636403	76	20	12919	25.498	0.171975	0.00021
UP_SEQ_FEATURE	domain:PAC	3	3.09278	0.00787353	ILMN_2813487, ILMN_2987862, ILMN_1251414	88	24	15561	22.1037	0.194739	0.00032
GOTERM_BP_FAT	GO:0006796~phosphate metabolic process	14	14.433	0.00100747	ILMN_1234466, ILMN_1239463, ILMN_2777175, ILMN_3162452, ILMN_1248537, ILMN_2619330, ILMN_1213954, ILMN_2744890, ILMN_2764309, ILMN_2434274, ILMN_2689731, ILMN_2531737, ILMN_2711705, ILMN_2622983	76	841	12919	2.82975	0.0845362	0.00034
GOTERM_BP_FAT	GO:0000122~negative regulation of transcription from RNA polymerase II promoter	7	7.21649	0.00193253	ILMN_2662926, ILMN_2694917, ILMN_2813487, ILMN_1213609, ILMN_2970436, ILMN_2987862, ILMN_1230353	76	225	12919	5.28848	0.0990531	0.00035
GOTERM_MF_FAT	GO:0043565~sequence-specific DNA binding	10	10.3093	0.00140712	ILMN_1220034, ILMN_2595732, ILMN_2619408, ILMN_1242622, ILMN_2999439, ILMN_2750515, ILMN_1252481, ILMN_2964986, ILMN_2602899, ILMN_2756435, ILMN_2778279, ILMN_1230353	65	535	12639	3.63451	0.0178316	0.00037
GOTERM_BP_FAT	GO:0007265~Ras protein signal transduction	4	4.12371	0.00461214	ILMN_2428113, ILMN_1237773, ILMN_1230353, ILMN_1258357	76	58	12919	11.7232	0.156805	0.00037
GOTERM_BP_FAT	GO:0045892~negative regulation of transcription, DNA-dependent	8	8.24742	0.00178093	ILMN_2662926, ILMN_2694917, ILMN_2813487, ILMN_1213609, ILMN_2999439, ILMN_2970436, ILMN_2987862, ILMN_1230353	76	301	12919	4.51792	0.10738	0.00038
GOTERM_BP_FAT	GO:0010628~positive regulation of gene expression	10	10.3093	0.00178058	ILMN_2604029, ILMN_2662926, ILMN_2729162, ILMN_2999439, ILMN_2750515, ILMN_2623983, ILMN_2676172, ILMN_2756435, ILMN_1251414, ILMN_2636403	76	480	12919	3.54139	0.117442	0.00039
GOTERM_BP_FAT	GO:0045941~positive regulation of transcription	10	10.3093	0.00151821	ILMN_2604029, ILMN_2662926, ILMN_2729162, ILMN_2999439, ILMN_2750515, ILMN_2623983, ILMN_2676172, ILMN_2756435, ILMN_1251414, ILMN_2636403	76	469	12919	3.62445	0.111607	0.0004
GOTERM_BP_FAT	GO:0051253~negative regulation of RNA metabolic process	8	8.24742	0.00184923	ILMN_2662926, ILMN_2694917, ILMN_2813487, ILMN_1213609, ILMN_2999439, ILMN_2970436, ILMN_2987862, ILMN_1230353	76	303	12919	4.4881	0.102485	0.00048
INTERPRO	IPR000014:PAS	3	3.09278	0.0120266	ILMN_2813487, ILMN_2987862, ILMN_1251414	89	32	16891	17.7925	0.122497	0.00063
GOTERM_BP_FAT	GO:0045935~positive regulation of nucleobase, nucleoside, nucleotide and nucleic acid metabolic process	10	10.3093	0.00248025	ILMN_2604029, ILMN_2662926, ILMN_2729162, ILMN_2999439, ILMN_2750515, ILMN_2623983, ILMN_2676172, ILMN_2756435, ILMN_1251414, ILMN_2636403	76	504	12919	3.37275	0.116924	0.00071
GOTERM_BP_FAT	GO:0051173~positive regulation of nitrogen compound metabolic process	10	10.3093	0.00301873	ILMN_2604029, ILMN_2662926, ILMN_2729162, ILMN_2999439, ILMN_2750515, ILMN_2623983, ILMN_2676172, ILMN_2756435, ILMN_1251414, ILMN_2636403	76	519	12919	3.27528	0.131761	0.00077
GOTERM_MF_FAT	GO:0003677~DNA binding	19	19.5876	0.0017299	ILMN_1242622, ILMN_1227494, ILMN_2676172, ILMN_1252481, ILMN_2964986, ILMN_2602899, ILMN_1215713, ILMN_1251414, ILMN_2636403, ILMN_1220034, ILMN_2604029, ILMN_2662926, ILMN_2595732, ILMN_2619408, ILMN_2999439, ILMN_2750515, ILMN_2623983, ILMN_2756435, ILMN_2778279, ILMN_1234929, ILMN_1230353	65	1723	12639	2.14421	0.0197142	0.00078
INTERPRO	IPR013087:Zinc finger, C2H2-type/integrase, DNA-binding	9	9.27835	0.00295284	ILMN_2604029, ILMN_2662926, ILMN_2479585, ILMN_2999439, ILMN_1227494, ILMN_2623983, ILMN_2676172, ILMN_1215713, ILMN_1230353	89	466	16891	3.6654	0.039136	0.00088
GOTERM_BP_FAT	GO:0010557~positive regulation of macromolecule biosynthetic process	10	10.3093	0.00317695	ILMN_2604029, ILMN_2662926, ILMN_2729162, ILMN_2999439, ILMN_2750515, ILMN_2623983, ILMN_2676172, ILMN_2756435, ILMN_1251414, ILMN_2636403	76	523	12919	3.25023	0.13013	0.00094
GOTERM_CC_FAT	GO:0043233~organelle lumen	9	9.27835	0.0463005	ILMN_1228026, ILMN_2694917, ILMN_2619408, ILMN_1242622, ILMN_2750515, ILMN_3162452, ILMN_2645772, ILMN_2964986, ILMN_2602899, ILMN_1251414, ILMN_2506012	45	1112	12022	2.16223	0.922692	0.00096
GOTERM_BP_FAT	GO:0031328~positive regulation of cellular biosynthetic process	10	10.3093	0.00411872	ILMN_2604029, ILMN_2662926, ILMN_2729162, ILMN_2999439, ILMN_2750515, ILMN_2623983, ILMN_2676172, ILMN_2756435, ILMN_1251414, ILMN_2636403	76	544	12919	3.12476	0.156493	0.0013
GOTERM_BP_FAT	GO:0016481~negative regulation of transcription	8	8.24742	0.00510633	ILMN_2662926, ILMN_2694917, ILMN_2813487, ILMN_1213609, ILMN_2999439, ILMN_2970436, ILMN_2987862, ILMN_1230353	76	364	12919	3.73597	0.157087	0.0013
SMART	SM00091:PAS	3	3.09278	0.0192004	ILMN_2813487, ILMN_2987862, ILMN_1251414	59	32	8666	13.7701	0.184183	0.0013
GOTERM_BP_FAT	GO:0009891~positive regulation of biosynthetic process	10	10.3093	0.0043724	ILMN_2604029, ILMN_2662926, ILMN_2729162, ILMN_2999439, ILMN_2750515, ILMN_2623983, ILMN_2676172, ILMN_2756435, ILMN_1251414, ILMN_2636403	76	549	12919	3.0963	0.156887	0.0014
SP_PIR_KEYWORDS	Apoptosis	7	7.21649	0.00666603	ILMN_2644920, ILMN_2424299, ILMN_2993109, ILMN_1213954, ILMN_2744890, ILMN_2636403, ILMN_2506012	88	331	17189	4.13084	0.096968	0.0015
SP_PIR_KEYWORDS	DNA binding	6	6.18557	0.00907337	ILMN_2662926, ILMN_1242622, ILMN_2750515, ILMN_2623983, ILMN_2964986, ILMN_2602899, ILMN_2756435, ILMN_2778279	88	252	17189	4.6507	0.116228	0.0019
GOTERM_BP_FAT	GO:0007242~intracellular signaling cascade	13	13.4021	0.00507337	ILMN_1237773, ILMN_1251776, ILMN_1239463, ILMN_2714031, ILMN_2744890, ILMN_3151722, ILMN_1230157, ILMN_2428113, ILMN_2434274, ILMN_2622983, ILMN_1230353, ILMN_1258357, ILMN_1237378	76	893	12919	2.47461	0.163287	0.002
GOTERM_BP_FAT	GO:0045934~negative regulation of nucleobase, nucleoside, nucleotide and nucleic acid metabolic process	8	8.24742	0.00727644	ILMN_2662926, ILMN_2694917, ILMN_2813487, ILMN_1213609, ILMN_2999439, ILMN_2970436, ILMN_2987862, ILMN_1230353	76	389	12919	3.49587	0.199552	0.002
GOTERM_BP_FAT	GO:0051172~negative regulation of nitrogen compound metabolic process	8	8.24742	0.00767899	ILMN_2662926, ILMN_2694917, ILMN_2813487, ILMN_1213609, ILMN_2999439, ILMN_2970436, ILMN_2987862, ILMN_1230353	76	393	12919	3.46029	0.201608	0.0021
GOTERM_BP_FAT	GO:0048511~rhythmic process	4	4.12371	0.0177647	ILMN_2595732, ILMN_2813487, ILMN_2623983, ILMN_2987862	76	95	12919	7.15734	0.333239	0.0023
GOTERM_BP_FAT	GO:0010629~negative regulation of gene expression	8	8.24742	0.00864504	ILMN_2662926, ILMN_2694917, ILMN_2813487, ILMN_1213609, ILMN_2999439, ILMN_2970436, ILMN_2987862, ILMN_1230353	76	402	12919	3.38282	0.21609	0.0024
GOTERM_BP_FAT	GO:0051674~localization of cell	5	5.15464	0.0733388	ILMN_2424299, ILMN_2434274, ILMN_2698449, ILMN_1234929, ILMN_1237378	76	272	12919	3.12476	0.641846	0.0026
GOTERM_BP_FAT	GO:0010558~negative regulation of macromolecule biosynthetic process	8	8.24742	0.00933718	ILMN_2662926, ILMN_2694917, ILMN_2813487, ILMN_1213609, ILMN_2999439, ILMN_2970436, ILMN_2987862, ILMN_1230353	76	408	12919	3.33308	0.223476	0.0027
GOTERM_MF_FAT	GO:0046982~protein heterodimerization activity	4	4.12371	0.0204564	ILMN_1251776, ILMN_2750515, ILMN_2756435, ILMN_1251414	65	115	12639	6.76334	0.194329	0.0029
GOTERM_BP_FAT	GO:0009890~negative regulation of biosynthetic process	8	8.24742	0.011382	ILMN_2662926, ILMN_2694917, ILMN_2813487, ILMN_1213609, ILMN_2999439, ILMN_2970436, ILMN_2987862, ILMN_1230353	76	424	12919	3.2073	0.241724	0.0032
GOTERM_BP_FAT	GO:0010604~positive regulation of macromolecule metabolic process	10	10.3093	0.00956752	ILMN_2604029, ILMN_2662926, ILMN_2729162, ILMN_2999439, ILMN_2750515, ILMN_2623983, ILMN_2676172, ILMN_2756435, ILMN_1251414, ILMN_2636403	76	621	12919	2.73731	0.220885	0.0033
GOTERM_BP_FAT	GO:0031327~negative regulation of cellular biosynthetic process	8	8.24742	0.0108428	ILMN_2662926, ILMN_2694917, ILMN_2813487, ILMN_1213609, ILMN_2999439, ILMN_2970436, ILMN_2987862, ILMN_1230353	76	420	12919	3.23784	0.23886	0.0034
GOTERM_BP_FAT	GO:0008361~regulation of cell size	4	4.12371	0.0230941	ILMN_2729162, ILMN_2424299, ILMN_1251776, ILMN_2434274	76	105	12919	6.47569	0.400608	0.0034
GOTERM_BP_FAT	GO:0001824~blastocyst development	3	3.09278	0.0378788	ILMN_2487814, ILMN_1220034, ILMN_2698449	76	53	12919	9.6219	0.518858	0.0037
GOTERM_CC_FAT	GO:0031981~nuclear lumen	7	7.21649	0.0942217	ILMN_1228026, ILMN_2694917, ILMN_2619408, ILMN_1242622, ILMN_2750515, ILMN_2964986, ILMN_2602899, ILMN_1251414, ILMN_2506012	45	867	12022	2.15697	0.83158	0.0044
GOTERM_BP_FAT	GO:0045944~positive regulation of transcription from RNA polymerase II promoter	7	7.21649	0.0165352	ILMN_2662926, ILMN_2999439, ILMN_2750515, ILMN_2623983, ILMN_2756435, ILMN_1251414, ILMN_2636403	76	353	12919	3.37084	0.322673	0.0047
INTERPRO	IPR015880:Zinc finger, C2H2-like	9	9.27835	0.0158539	ILMN_2604029, ILMN_2662926, ILMN_2479585, ILMN_2999439, ILMN_1227494, ILMN_2623983, ILMN_2676172, ILMN_1215713, ILMN_1230353	89	623	16891	2.7417	0.149395	0.0055
GOTERM_BP_FAT	GO:0009991~response to extracellular stimulus	4	4.12371	0.0332353	ILMN_2846904, ILMN_1251776, ILMN_2999439, ILMN_2750515, ILMN_2642417	76	121	12919	5.6194	0.482199	0.0056
INTERPRO	IPR007087:Zinc finger, C2H2-type	9	9.27835	0.0165576	ILMN_2604029, ILMN_2662926, ILMN_2479585, ILMN_2999439, ILMN_1227494, ILMN_2623983, ILMN_2676172, ILMN_1215713, ILMN_1230353	89	628	16891	2.71987	0.147093	0.0058
GOTERM_CC_FAT	GO:0031974~membrane-enclosed lumen	9	9.27835	0.0546202	ILMN_1228026, ILMN_2694917, ILMN_2619408, ILMN_1242622, ILMN_2750515, ILMN_3162452, ILMN_2645772, ILMN_2964986, ILMN_2602899, ILMN_1251414, ILMN_2506012	45	1150	12022	2.09078	0.702767	0.0066
GOTERM_BP_FAT	GO:0010605~negative regulation of macromolecule metabolic process	8	8.24742	0.0242677	ILMN_2662926, ILMN_2694917, ILMN_2813487, ILMN_1213609, ILMN_2999439, ILMN_2970436, ILMN_2987862, ILMN_1230353	76	494	12919	2.75282	0.406586	0.0083
GOTERM_MF_FAT	GO:0016563~transcription activator activity	5	5.15464	0.0391247	ILMN_2662926, ILMN_2729162, ILMN_2676172, ILMN_2756435, ILMN_1251414	65	253	12639	3.84281	0.31783	0.0096
GOTERM_BP_FAT	GO:0045893~positive regulation of transcription, DNA-dependent	7	7.21649	0.0319189	ILMN_2662926, ILMN_2999439, ILMN_2750515, ILMN_2623983, ILMN_2756435, ILMN_1251414, ILMN_2636403	76	411	12919	2.89515	0.48769	0.01
INTERPRO	IPR001849:Pleckstrin homology	5	5.15464	0.0411273	ILMN_2644920, ILMN_3034877, ILMN_1258357, ILMN_2726005, ILMN_3151722	89	249	16891	3.81097	0.300982	0.01
GOTERM_BP_FAT	GO:0051254~positive regulation of RNA metabolic process	7	7.21649	0.0329052	ILMN_2662926, ILMN_2999439, ILMN_2750515, ILMN_2623983, ILMN_2756435, ILMN_1251414, ILMN_2636403	76	414	12919	2.87417	0.488358	0.011
GOTERM_CC_FAT	GO:0005667~transcription factor complex	4	4.12371	0.0526768	ILMN_2619408, ILMN_1242622, ILMN_2750515, ILMN_2964986, ILMN_2602899, ILMN_1251414	45	232	12022	4.60613	0.76802	0.011
GOTERM_CC_FAT	GO:0070013~intracellular organelle lumen	9	9.27835	0.0456825	ILMN_1228026, ILMN_2694917, ILMN_2619408, ILMN_1242622, ILMN_2750515, ILMN_3162452, ILMN_2645772, ILMN_2964986, ILMN_2602899, ILMN_1251414, ILMN_2506012	45	1109	12022	2.16808	0.99359	0.012
SP_PIR_KEYWORDS	isopeptide bond	5	5.15464	0.04926	ILMN_2487814, ILMN_1213609, ILMN_2999439, ILMN_2750515, ILMN_2756435	88	272	17189	3.59062	0.428936	0.013
GOTERM_BP_FAT	GO:0009725~response to hormone stimulus	4	4.12371	0.0621524	ILMN_1251776, ILMN_1238547, ILMN_2623983, ILMN_1213954	76	156	12919	4.35864	0.623886	0.013
GOTERM_BP_FAT	GO:0009791~post-embryonic development	3	3.09278	0.0837946	ILMN_2999439, ILMN_1234929, ILMN_2636403	76	83	12919	6.1441	0.672221	0.013
GOTERM_BP_FAT	GO:0035023~regulation of Rho protein signal transduction	3	3.09278	0.0837946	ILMN_1230353, ILMN_2726005, ILMN_3151722	76	83	12919	6.1441	0.672221	0.013
GOTERM_BP_FAT	GO:0032535~regulation of cellular component size	4	4.12371	0.0640708	ILMN_2729162, ILMN_2424299, ILMN_1251776, ILMN_2434274	76	158	12919	4.30346	0.627529	0.014
GOTERM_BP_FAT	GO:0006917~induction of apoptosis	4	4.12371	0.0679894	ILMN_2644920, ILMN_2606295, ILMN_2756435, ILMN_2506012	76	162	12919	4.19721	0.6348	0.015
INTERPRO	IPR011993:Pleckstrin homology-type	5	5.15464	0.0567039	ILMN_2644920, ILMN_3034877, ILMN_2828916, ILMN_1258357, ILMN_2726005	89	277	16891	3.42575	0.362577	0.016
GOTERM_BP_FAT	GO:0001558~regulation of cell growth	3	3.09278	0.0979435	ILMN_2729162, ILMN_2424299, ILMN_1251776	76	91	12919	5.60396	0.700097	0.016
SP_PIR_KEYWORDS	ubl conjugation	7	7.21649	0.047125	ILMN_2487814, ILMN_2813487, ILMN_1213609, ILMN_2999439, ILMN_2750515, ILMN_2756435, ILMN_1213954	88	517	17189	2.64469	0.44507	0.017
GOTERM_BP_FAT	GO:0006915~apoptosis	7	7.21649	0.0475665	ILMN_2644920, ILMN_2424299, ILMN_2993109, ILMN_1213954, ILMN_2744890, ILMN_2636403, ILMN_2506012	76	453	12919	2.62673	0.583546	0.017
GOTERM_CC_FAT	GO:0042995~cell projection	6	6.18557	0.0521667	ILMN_2428113, ILMN_2424299, ILMN_1237773, ILMN_2619330, ILMN_2597827, ILMN_2635348	45	559	12022	2.8675	0.854671	0.017
GOTERM_BP_FAT	GO:0007264~small GTPase mediated signal transduction	5	5.15464	0.0607912	ILMN_1230157, ILMN_2428113, ILMN_1237773, ILMN_1230353, ILMN_1258357	76	255	12919	3.33308	0.631827	0.017
GOTERM_BP_FAT	GO:0012501~programmed cell death	7	7.21649	0.0501328	ILMN_2644920, ILMN_2424299, ILMN_2993109, ILMN_1213954, ILMN_2744890, ILMN_2636403, ILMN_2506012	76	459	12919	2.59239	0.593985	0.018
GOTERM_BP_FAT	GO:0006928~cell motion	6	6.18557	0.0541204	ILMN_2424299, ILMN_2434274, ILMN_2698449, ILMN_2623983, ILMN_1234929, ILMN_1237378	76	353	12919	2.88929	0.604916	0.018
GOTERM_BP_FAT	GO:0016477~cell migration	5	5.15464	0.0458216	ILMN_2424299, ILMN_2434274, ILMN_2698449, ILMN_1234929, ILMN_1237378	76	232	12919	3.66351	0.579061	0.02
GOTERM_BP_FAT	GO:0009719~response to endogenous stimulus	4	4.12371	0.0814562	ILMN_1251776, ILMN_1238547, ILMN_2623983, ILMN_1213954	76	175	12919	3.88541	0.674955	0.02
GOTERM_BP_FAT	GO:0048870~cell motility	5	5.15464	0.0733388	ILMN_2424299, ILMN_2434274, ILMN_2698449, ILMN_1234929, ILMN_1237378	76	272	12919	3.12476	0.641846	0.022
UP_SEQ_FEATURE	domain:PH	4	4.12371	0.0926396	ILMN_2644920, ILMN_3034877, ILMN_1258357, ILMN_3151722	88	192	15561	3.68395	0.871137	0.023
SMART	SM00355:ZnF_C2H2	9	9.27835	0.0542215	ILMN_2604029, ILMN_2662926, ILMN_2479585, ILMN_2999439, ILMN_1227494, ILMN_2623983, ILMN_2676172, ILMN_1215713, ILMN_1230353	59	623	8666	2.12188	0.373918	0.024
GOTERM_BP_FAT	GO:0040007~growth	4	4.12371	0.0948305	ILMN_2434274, ILMN_2698449, ILMN_1238547, ILMN_1234929	76	187	12919	3.63608	0.700064	0.024
GOTERM_BP_FAT	GO:0007584~response to nutrient	3	3.09278	0.0547034	ILMN_2846904, ILMN_1251776, ILMN_2999439, ILMN_2642417	76	65	12919	7.84555	0.600328	0.025
GOTERM_BP_FAT	GO:0008219~cell death	7	7.21649	0.065767	ILMN_2644920, ILMN_2424299, ILMN_2993109, ILMN_1213954, ILMN_2744890, ILMN_2636403, ILMN_2506012	76	492	12919	2.41851	0.629727	0.025
GOTERM_BP_FAT	GO:0007169~transmembrane receptor protein tyrosine kinase signaling pathway	4	4.12371	0.0971432	ILMN_2698449, ILMN_1213609, ILMN_1234929, ILMN_2636403	76	189	12919	3.59761	0.703044	0.025
SMART	SM00233:PH	5	5.15464	0.0847311	ILMN_2644920, ILMN_3034877, ILMN_1258357, ILMN_2726005, ILMN_3151722	59	249	8666	2.94942	0.461927	0.027
GOTERM_BP_FAT	GO:0016265~death	7	7.21649	0.0704804	ILMN_2644920, ILMN_2424299, ILMN_2993109, ILMN_1213954, ILMN_2744890, ILMN_2636403, ILMN_2506012	76	501	12919	2.37507	0.641091	0.028
SP_PIR_KEYWORDS	metal-binding	19	19.5876	0.0942511	ILMN_1234466, ILMN_2644920, ILMN_2694917, ILMN_2479585, ILMN_2620406, ILMN_1237773, ILMN_1239463, ILMN_1227494, ILMN_3162452, ILMN_2676172, ILMN_1215713, ILMN_2702303, ILMN_2604029, ILMN_2662926, ILMN_2606295, ILMN_1247694, ILMN_2999439, ILMN_2623983, ILMN_1230353	88	2580	17189	1.43847	0.605057	0.041

## Sheet: beta_GO
Category	Term	Count	%	PValue	Genes	List Total	Pop Hits	Pop Total	Fold Enrichment	Benjamini	Fisher Exact
GOTERM_CC_FAT	GO:0005912~adherens junction	3	7.31707	0.0187329	ILMN_2665948, ILMN_1253986, ILMN_2636266	25	106	12022	13.6098	0.498543	0.0013
GOTERM_CC_FAT	GO:0070161~anchoring junction	3	7.31707	0.0247432	ILMN_2665948, ILMN_1253986, ILMN_2636266	25	123	12022	11.7288	0.456464	0.002
SP_PIR_KEYWORDS	lipid metabolism	3	7.31707	0.0264578	ILMN_2687745, ILMN_1260219, ILMN_2745370	34	132	17189	11.49	0.752002	0.0022
GOTERM_CC_FAT	GO:0005886~plasma membrane	12	29.2683	0.0131047	ILMN_2653567, ILMN_2588249, ILMN_2687745, ILMN_1227763, ILMN_2665948, ILMN_1237406, ILMN_1258159, ILMN_1253986, ILMN_2856865, ILMN_1250356, ILMN_2636266, ILMN_2777427	25	2817	12022	2.04848	0.618242	0.0062
SP_PIR_KEYWORDS	kinase	5	12.1951	0.0422723	ILMN_2846775, ILMN_2723920, ILMN_2947292, ILMN_2634083, ILMN_1259322, ILMN_2856865	34	692	17189	3.65288	0.674693	0.011
INTERPRO	IPR001452:Src homology-3 domain	3	7.31707	0.0723645	ILMN_1253986, ILMN_2777427, ILMN_1250435	37	208	16891	6.58433	0.999933	0.011
GOTERM_BP_FAT	GO:0007242~intracellular signaling cascade	6	14.6341	0.0406264	ILMN_2653567, ILMN_1260219, ILMN_2755936, ILMN_2610771, ILMN_1254031, ILMN_1224336	29	893	12919	2.99317	0.999977	0.013
SP_PIR_KEYWORDS	cell membrane	8	19.5122	0.0366077	ILMN_2653567, ILMN_2588249, ILMN_2687745, ILMN_1227763, ILMN_1258159, ILMN_2856865, ILMN_1250356, ILMN_2777427	34	1673	17189	2.4175	0.72552	0.014
GOTERM_CC_FAT	GO:0030054~cell junction	4	9.7561	0.0617966	ILMN_2665948, ILMN_1253986, ILMN_1250356, ILMN_2636266	25	459	12022	4.19068	0.605964	0.014
GOTERM_BP_FAT	GO:0043066~negative regulation of apoptosis	3	7.31707	0.092138	ILMN_2846775, ILMN_3150811, ILMN_2759365, ILMN_2634083, ILMN_2701664	29	236	12919	5.66292	0.999747	0.015
GOTERM_MF_FAT	GO:0004857~enzyme inhibitor activity	3	7.31707	0.0935692	ILMN_2846775, ILMN_1220865, ILMN_2759365, ILMN_2634083	29	233	12639	5.61151	0.999992	0.016
GOTERM_BP_FAT	GO:0043069~negative regulation of programmed cell death	3	7.31707	0.0954671	ILMN_2846775, ILMN_3150811, ILMN_2759365, ILMN_2634083, ILMN_2701664	29	241	12919	5.54543	0.998414	0.016
GOTERM_BP_FAT	GO:0060548~negative regulation of cell death	3	7.31707	0.0961372	ILMN_2846775, ILMN_3150811, ILMN_2759365, ILMN_2634083, ILMN_2701664	29	242	12919	5.52251	0.994458	0.017
GOTERM_CC_FAT	GO:0005829~cytosol	4	9.7561	0.088801	ILMN_2846775, ILMN_2687745, ILMN_2634083, ILMN_1250356, ILMN_1239055	25	535	12022	3.59536	0.620839	0.023
SP_PIR_KEYWORDS	cytoplasm	11	26.8293	0.0468186	ILMN_2846775, ILMN_2588249, ILMN_2718266, ILMN_2745370, ILMN_2634083, ILMN_2610771, ILMN_2856865, ILMN_2636266, ILMN_2777427, ILMN_2649671, ILMN_1224336, ILMN_1239055	34	2969	17189	1.87307	0.631149	0.024
SP_PIR_KEYWORDS	disulfide bond	9	21.9512	0.076132	ILMN_1220865, ILMN_1239386, ILMN_2775937, ILMN_1227763, ILMN_1237406, ILMN_2759365, ILMN_2712075, ILMN_2677859, ILMN_1239055	34	2377	17189	1.91419	0.746542	0.024
UP_SEQ_FEATURE	mutagenesis site	5	12.1951	0.075741	ILMN_2687745, ILMN_1227763, ILMN_2947292, ILMN_2610771, ILMN_2856865	36	717	15561	3.0143	0.999999	0.037
GOTERM_CC_FAT	GO:0044459~plasma membrane part	7	17.0732	0.0840541	ILMN_2653567, ILMN_2665948, ILMN_1237406, ILMN_1258159, ILMN_1253986, ILMN_1250356, ILMN_2636266	25	1574	12022	2.1386	0.656377	0.037

## Sheet: gamma_GO
Category	Term	Count	%	PValue	Genes	List Total	Pop Hits	Pop Total	Fold Enrichment	Benjamini	Fisher Exact
GOTERM_BP_FAT	GO:0030030~cell projection organization	3	12	0.0415103	ILMN_1227020, ILMN_2609323, ILMN_2563765	15	319	13588	8.51912	0.99795	0.0047
GOTERM_BP_FAT	GO:0007276~gamete generation	3	12	0.0443846	ILMN_2637484, ILMN_2563765, ILMN_2659351	15	331	13588	8.21027	0.987953	0.0052
GOTERM_BP_FAT	GO:0019953~sexual reproduction	3	12	0.0584765	ILMN_2637484, ILMN_2563765, ILMN_2659351	15	386	13588	7.04041	0.970369	0.008
GOTERM_BP_FAT	GO:0048609~reproductive process in a multicellular organism	3	12	0.0647868	ILMN_2637484, ILMN_2563765, ILMN_2659351	15	409	13588	6.6445	0.961601	0.0094
UP_SEQ_FEATURE	mutagenesis site	4	16	0.0589137	ILMN_1249997, ILMN_2699294, ILMN_2563765, ILMN_2761594	21	723	16021	4.22077	0.995502	0.013
