# Supplementary material for: Novel drug-regulated transcriptional networks in brain reveal pharmacological properties of psychotropic drugs
Source: BMC Genomics. 2013 Sep 8;14:606. doi: 10.1186/1471-2164-14-606 (PMC3844597; doi:10.1186/1471-2164-14-606)
Supplement: Additional file 7 — A table listing the complete results of the canonical pathways analysis presented in the manuscript. The analyses were performed on extended (FDR < 5%) lists of genes that correspond to networks α, β and γ (results are presented in separate sheets). The analyzed genes are listed in Additional file 1. [file 1471-2164-14-606-S7.xlsx]

## Sheet: Alpha
Rank	Database Name	Pathway Name	Impact Factor	Genes in Pathway	Input Genes in Pathway	Pathway Genes on Chip	InputGenes in Pathway	PathwayGenes in Input	p-value	gamma p-value	Unique Pathway-id
1	KEGG	MAPK signaling pathway	9.655	271	15	260	3.769	5.535	6.41e-05	0.000683	3:04010
2	KEGG	Systemic lupus erythematosus	7.997	181	9	123	2.261	4.972	0.000337	0.00302723	3:05322
3	KEGG	Circadian rhythm	6.599	14	3	13	0.754	21.429	0.00136208	0.0103478	3:04710
4	KEGG	p53 signaling pathway	5.092	74	5	66	1.256	6.757	0.00614438	0.0374397	3:04115
5	KEGG	Focal adhesion	2.869	199	7	194	1.759	3.518	0.0567381	0.219588	3:04510
6	KEGG	ErbB signaling pathway	2.794	89	4	84	1.005	4.494	0.0611767	0.232102	3:04012

## Sheet: Beta
Rank	Database Name	Pathway Name	Impact Factor	Genes in Pathway	Input Genes in Pathway	Pathway Genes on Chip	InputGenes in Pathway	PathwayGenes in Input	p-value	gamma p-value	Unique Pathway-id
1	KEGG	Adipocytokine signaling pathway	7.02	67	4	64	2.649	5.97	0.000893456	0.00716848	3:04920
2	KEGG	Pathways in cancer	5.093	339	7	323	4.636	2.065	0.00614061	0.0374084	3:05200
3	KEGG	ECM-receptor interaction	4.135	81	3	79	1.987	3.704	0.0160005	0.0821737	3:04512
4	KEGG	Apoptosis	3.942	93	3	85	1.987	3.226	0.0194165	0.095921	3:04210
5	KEGG	Small cell lung cancer	3.851	94	3	88	1.987	3.191	0.0212638	0.103125	3:05222
6	KEGG	p53 signaling pathway	2.629	74	2	66	1.325	2.703	0.0721771	0.261834	3:04115
7	KEGG	PPAR signaling pathway	2.503	76	2	71	1.325	2.632	0.0818589	0.286682	3:03320
8	KEGG	Chronic myeloid leukemia	2.409	83	2	75	1.325	2.41	0.0898744	0.306487	3:05220

## Sheet: Gamma
Rank	Database Name	Pathway Name	Impact Factor	Genes in Pathway	Input Genes in Pathway	Pathway Genes on Chip	InputGenes in Pathway	PathwayGenes in Input	p-value	gamma p-value	Unique Pathway-id
1	KEGG	Circadian rhythm	7.789	14	3	13	1.136	21.429	0.000414103	0.00364099	3:04710
2	KEGG	mTOR signaling pathway	3.776	55	3	52	1.136	5.455	0.0229145	0.109438	3:04150
3	KEGG	Homologous recombination	3.302	27	2	26	0.758	7.407	0.0367945	0.158354	3:03440
4	KEGG	p53 signaling pathway	3.166	74	3	66	1.136	4.054	0.0421682	0.175688	3:04115
5	KEGG	Ubiquitin mediated proteolysis	2.711	147	4	130	1.515	2.721	0.0664624	0.246671	3:04120
6	KEGG	Insulin signaling pathway	2.689	140	4	131	1.515	2.857	0.0679565	0.250663	3:04910
